# Supplementary material for: A Systems Biology Approach to the Analysis of Subset-Specific Responses to Lipopolysaccharide in Dendritic Cells
Source: PLoS One. 2014 Jun 20;9(6):e100613. doi: 10.1371/journal.pone.0100613 (PMC4065045; doi:10.1371/journal.pone.0100613)
Supplement: Table S3 — Differentially-expressed genes identified by comparing LPS stimulated with steady state expression data for each DC subset. (XLSX) [file pone.0100613.s008.xlsx]

## Sheet: TableS3.csv
Ensembl ID	SYMBOL	CD8 LPS v CD8 Fold Change	CD8 LPS v CD8 P-value	CD11b LPS v CD11b Fold Change	CD11b LPS v CD11b P-value	Subset
ENSMUSG00000051748	1100001G20Rik	3.61864	0.0372816	24.9675	6.16e-07	Both
ENSMUSG00000046999	1110032F04Rik	6.23733	0.00412282	3.53935	0.048699	Both
ENSMUSG00000054676	1600014C10Rik	2.66637	0.0351898	6.87947	0.000200974	Both
ENSMUSG00000032068	1600029D21Rik	7.26533	0.0104135	23.4884	5.43e-05	Both
ENSMUSG00000033213	AA467197	29.0613	5.24e-05	14.0698	0.000428575	Both
ENSMUSG00000004668	Abca13	3.98389	0.00478025	19.5059	1.84e-07	Both
ENSMUSG00000041797	Abca9	-16.1268	6.52e-05	-14.0541	1.17e-05	Both
ENSMUSG00000032724	Abtb2	7.20758	0.00201596	15.4835	8.57e-05	Both
ENSMUSG00000015143	Actn1	2.4091	0.0429797	3.98379	0.00420513	Both
ENSMUSG00000015850	Adamtsl4	4.92056	0.0294113	9.13623	0.00677142	Both
ENSMUSG00000022994	Adcy6	4.46986	0.000818433	6.55815	0.000147161	Both
ENSMUSG00000020178	Adora2a	4.99277	0.000931071	3.67578	0.0125913	Both
ENSMUSG00000041936	Agrn	5.94828	0.000281068	3.39918	0.0186694	Both
ENSMUSG00000000731	Aire	6.44888	0.0024888	4.52595	0.0292575	Both
ENSMUSG00000033508	Asprv1	3.79221	0.00584044	5.48174	0.0015054	Both
ENSMUSG00000076441	Ass1	2.44104	0.0490493	2.67319	0.0484308	Both
ENSMUSG00000026463	Atp2b4	20.6571	2.32e-07	4.89057	0.00909829	Both
ENSMUSG00000028238	Atp6v0d2	15.9052	0.00149069	34.8301	6.37e-07	Both
ENSMUSG00000002602	Axl	5.5283	0.00210389	3.56732	0.0285265	Both
ENSMUSG00000030103	Bhlhe40	5.56048	0.000167653	3.28236	0.0139263	Both
ENSMUSG00000024164	C3	6.19034	0.000156288	12.5129	1.17e-06	Both
ENSMUSG00000049130	C5ar1	3.57656	0.0190091	25.4393	8.88e-08	Both
ENSMUSG00000004110	Cacna1e	-10.9961	1.27e-06	-12.3527	2.23e-05	Both
ENSMUSG00000003352	Cacnb3	6.35614	4.4e-05	6.67899	0.000111124	Both
ENSMUSG00000020785	Camkk1	4.47701	0.00916712	4.20961	0.0181854	Both
ENSMUSG00000056737	Capg	3.95526	0.0281256	19.2335	5.86e-06	Both
ENSMUSG00000027555	Car13	10.3416	0.00362774	13.1105	0.00365061	Both
ENSMUSG00000000805	Car4	5.99791	0.00374835	35.3024	3.94e-08	Both
ENSMUSG00000035385	Ccl2	11.3889	0.00797166	23.6628	0.000247638	Both
ENSMUSG00000000982	Ccl3	4.71265	0.00385838	16.7856	7.01e-07	Both
ENSMUSG00000018930	Ccl4	4.41811	0.0218067	10.4762	0.000259869	Both
ENSMUSG00000035042	Ccl5	3.61371	0.00390875	3.9541	0.0045442	Both
ENSMUSG00000000184	Ccnd2	10.3867	1.17e-06	4.13524	0.00389713	Both
ENSMUSG00000037944	Ccr7	5.88648	8.25e-05	5.99657	0.000243269	Both
ENSMUSG00000043953	Ccrl2	2.84951	0.0292475	4.55594	0.00331745	Both
ENSMUSG00000051439	Cd14	4.82815	0.00128556	27.9891	1.9e-09	Both
ENSMUSG00000022661	Cd200	3.94297	0.00361649	5.32427	0.00150522	Both
ENSMUSG00000031494	Cd209a	-8.01771	2.3e-05	-23.0971	9.5e-09	Both
ENSMUSG00000031495	Cd209d	-11.6404	0.000277785	-13.2909	0.0294293	Both
ENSMUSG00000060703	Cd302	3.80225	0.0272822	3.85127	0.0282467	Both
ENSMUSG00000023274	Cd4	-2.89296	0.0182564	-3.13277	0.0170499	Both
ENSMUSG00000025351	Cd63	5.94828	0.000600916	4.1405	0.0111209	Both
ENSMUSG00000078795	Ceacam15	149.627	7.88e-07	120.233	8.49e-06	Both
ENSMUSG00000056501	Cebpb	5.47004	0.00640295	23.0233	2.58e-06	Both
ENSMUSG00000064246	Chi3l1	5.91758	0.000378769	17.3149	1.83e-07	Both
ENSMUSG00000040809	Chi3l3	8.21792	7.88e-06	24.1032	1.62e-09	Both
ENSMUSG00000032578	Cish	10.898	0.00362014	15.5088	0.00032013	Both
ENSMUSG00000033082	Clec1a	-4.09176	0.00824733	-6.95817	0.00884611	Both
ENSMUSG00000030144	Clec4d	5.52263	0.00257747	38.3722	2.69e-09	Both
ENSMUSG00000030142	Clec4e	10.088	2.38e-05	42.953	1.11e-10	Both
ENSMUSG00000023349	Clec4n	10.6035	0.000444428	7.48494	0.000694411	Both
ENSMUSG00000029915	Clec5a	4.08149	0.00948907	21.5615	2.81e-07	Both
ENSMUSG00000020638	Cmpk2	4.84964	0.00288451	5.05771	0.0036633	Both
ENSMUSG00000031825	Crispld2	21.0936	1.6e-09	6.39536	0.000233282	Both
ENSMUSG00000014599	Csf1	3.27836	0.0361032	21.0336	7.11e-07	Both
ENSMUSG00000028859	Csf3r	4.73196	0.00073056	11.5835	1.47e-06	Both
ENSMUSG00000007891	Ctsd	2.72337	0.0242677	9.04158	1.17e-05	Both
ENSMUSG00000028111	Ctsk	7.36351	0.0219739	23.876	0.000145545	Both
ENSMUSG00000052336	Cx3cr1	-4.8778	0.00165581	-3.3475	0.0239417	Both
ENSMUSG00000058427	Cxcl2	5.60281	0.000548201	18.1019	1.24e-07	Both
ENSMUSG00000026180	Cxcr2	10.5193	5.45e-06	30.6977	8.69e-10	Both
ENSMUSG00000045382	Cxcr4	2.71199	0.0288746	3.06735	0.0248323	Both
ENSMUSG00000047880	Cxcr5	25.4483	2.34e-05	12.6402	0.000528797	Both
ENSMUSG00000003484	Cyp4f18	5.16147	0.00542541	5.73943	0.00378803	Both
ENSMUSG00000037921	Ddx60	7.72874	5.46e-05	3.33	0.0191136	Both
ENSMUSG00000027314	Dll4	32.2816	5.32e-06	22.4548	4.99e-05	Both
ENSMUSG00000041268	Dmxl2	7.86708	0.000104804	14.5672	2.33e-06	Both
ENSMUSG00000025558	Dock9	7.22264	0.000122393	5.95682	0.00145676	Both
ENSMUSG00000035711	Dok3	5.89081	0.0298687	9.19037	0.00255363	Both
ENSMUSG00000020057	Dram1	8.03292	0.00105593	4.6384	0.011161	Both
ENSMUSG00000024190	Dusp1	7.18961	1.82e-05	4.79529	0.00132377	Both
ENSMUSG00000034765	Dusp5	2.70155	0.0273329	3.47688	0.01194	Both
ENSMUSG00000024053	Emilin2	4.04673	0.00482603	9.08403	3.09e-05	Both
ENSMUSG00000022895	Ets2	4.9954	0.00423852	16.4361	4.63e-06	Both
ENSMUSG00000031444	F10	5.63834	0.00455272	19.1861	3.56e-06	Both
ENSMUSG00000031443	F7	9	0.0164425	36.3257	0.000141111	Both
ENSMUSG00000027533	Fabp5	30.2956	2.4e-10	5.41725	0.0010922	Both
ENSMUSG00000020846	Fam101b	6.22743	0.0353104	7.0349	0.0267144	Both
ENSMUSG00000024778	Fas	4.41535	0.00272336	11.2558	1.62e-05	Both
ENSMUSG00000059498	Fcgr3	6.5252	0.00179881	11.7322	3.89e-05	Both
ENSMUSG00000059994	Fcrl1	-2.83476	0.0339498	-3.69778	0.0142158	Both
ENSMUSG00000051379	Flrt3	96.6092	4.61e-05	63	5.12e-05	Both
ENSMUSG00000026193	Fn1	4.39133	0.0291217	7.9124	0.00185221	Both
ENSMUSG00000045326	Fndc7	-2.81803	0.0254318	-4.11757	0.0151578	Both
ENSMUSG00000021250	Fos	7.34801	1.34e-05	4.07065	0.003699	Both
ENSMUSG00000003545	Fosb	10.6434	1.06e-06	4.75833	0.00191695	Both
ENSMUSG00000045551	Fpr1	4.28422	0.00782467	41.5936	1.19e-09	Both
ENSMUSG00000052270	Fpr2	5.47686	0.000747635	22.8427	1.79e-08	Both
ENSMUSG00000029581	Fscn1	5.46746	0.000146546	4.36379	0.00218983	Both
ENSMUSG00000015312	Gadd45b	3.22859	0.00977171	4.16688	0.00427631	Both
ENSMUSG00000028270	Gbp2	10.1284	1.16e-06	10.6799	3.4e-06	Both
ENSMUSG00000028268	Gbp3	10.5678	1.4e-05	6.18404	0.00100361	Both
ENSMUSG00000040264	Gbp5	4.37467	0.00116722	9.21454	1.31e-05	Both
ENSMUSG00000040253	Gbp7	7.87896	8.32e-05	7.26387	0.000229903	Both
ENSMUSG00000058624	Gda	6.78845	0.000442377	13.4227	4.07e-06	Both
ENSMUSG00000028480	Glipr2	4.33689	0.00158399	13.9561	9.08e-07	Both
ENSMUSG00000027669	Gnb4	3.88879	0.00411376	5.76256	0.00104017	Both
ENSMUSG00000029816	Gpnmb	9.03257	0.00886711	27.9569	4.2e-06	Both
ENSMUSG00000049608	Gpr55	7.95259	0.0353609	15.3489	0.00584585	Both
ENSMUSG00000063234	Gpr84	5.10537	0.013088	24.1958	1.08e-06	Both
ENSMUSG00000000531	Grasp	9.37998	0.000399744	5.41146	0.0139358	Both
ENSMUSG00000027360	Hdc	5.41954	0.0397781	6.75066	0.0081172	Both
ENSMUSG00000044156	Hepacam2	-41.1409	1.72e-09	-16.4181	0.00750115	Both
ENSMUSG00000029798	Herc6	3.60227	0.00451177	3.63643	0.00842318	Both
ENSMUSG00000031722	Hp	6.25898	0.000152772	18.9267	4.26e-08	Both
ENSMUSG00000031613	Hpgd	-10.3268	0.0017447	-10.9889	0.00128895	Both
ENSMUSG00000062488	I830012O16Rik	43.592	0.000245439	5.94596	0.0139614	Both
ENSMUSG00000003541	Ier3	4.40408	0.00517572	11.2016	3.17e-05	Both
ENSMUSG00000026535	Ifi202b	12.3707	0.0277097	80	7.53e-05	Both
ENSMUSG00000073489	Ifi204	5.16948	0.00234266	5.4435	0.00342494	Both
ENSMUSG00000079017	Ifi27l2a	9.1239	2.54e-05	3.87447	0.0108973	Both
ENSMUSG00000028037	Ifi44	3.41833	0.030912	5.99841	0.00662849	Both
ENSMUSG00000078920	Ifi47	2.70103	0.0320962	3.56753	0.0123796	Both
ENSMUSG00000034459	Ifit1	17.0097	7.36e-08	6.58797	0.000271025	Both
ENSMUSG00000045932	Ifit2	5.4612	0.000288935	4.73685	0.00193043	Both
ENSMUSG00000074896	Ifit3	14.1379	5.04e-06	4.57859	0.00575742	Both
ENSMUSG00000025491	Ifitm1	7.06897	0.000127657	5.01752	0.00202389	Both
ENSMUSG00000042349	Ikbke	7.44102	6.12e-05	27.9195	1.59e-09	Both
ENSMUSG00000023206	Il15ra	5.44151	0.000617488	11.1489	1.54e-05	Both
ENSMUSG00000070427	Il18bp	5.65518	0.00813817	19.0262	4.02e-05	Both
ENSMUSG00000026068	Il18rap	5.21757	0.00304756	8.95351	0.000202857	Both
ENSMUSG00000027399	Il1a	4.25951	0.0193144	23.712	8.68e-07	Both
ENSMUSG00000044103	Il1f9	13.174	6.06e-06	59.2371	7.26e-12	Both
ENSMUSG00000026073	Il1r2	9.5639	1.24e-05	14.0376	1.15e-06	Both
ENSMUSG00000026981	Il1rn	8.5557	6.47e-06	16.76	5e-08	Both
ENSMUSG00000026770	Il2ra	73.5311	3.7e-13	13.365	3.33e-06	Both
ENSMUSG00000030748	Il4ra	2.49546	0.0389786	2.9949	0.0241093	Both
ENSMUSG00000003882	Il7r	10.7106	1.58e-06	5.05633	0.00183542	Both
ENSMUSG00000050957	Insl6	7.65805	0.00687507	6.0756	0.0278594	Both
ENSMUSG00000020227	Irak3	4.41811	0.00411239	12.316	6.56e-06	Both
ENSMUSG00000025498	Irf7	3.8352	0.00247287	4.72039	0.0014507	Both
ENSMUSG00000022126	Irg1	6.32487	0.00073111	45.1939	2.63e-10	Both
ENSMUSG00000035692	Isg15	7.57951	4.03e-05	6.02282	0.000579744	Both
ENSMUSG00000039236	Isg20	5.42668	0.00237677	4.0357	0.0154369	Both
ENSMUSG00000052684	Jun	5.11898	0.000261332	2.77778	0.0311351	Both
ENSMUSG00000062960	Kdr	5.07689	0.000578751	6.66356	0.000298372	Both
ENSMUSG00000000078	Klf6	2.85923	0.0156658	3.33822	0.0115189	Both
ENSMUSG00000031447	Lamp1	2.92895	0.0135961	2.59152	0.0437504	Both
ENSMUSG00000026822	Lcn2	6.55316	4.35e-05	16.8107	4.03e-08	Both
ENSMUSG00000038168	Leprel1	-5.17138	0.00119493	-10.9454	0.0316143	Both
ENSMUSG00000033880	Lgals3bp	2.9603	0.0160076	3.39377	0.0133396	Both
ENSMUSG00000001123	Lgals9	4.8231	0.00163077	3.20723	0.0282498	Both
ENSMUSG00000062593	Lilrb4	2.62353	0.040475	9.37611	1.9e-05	Both
ENSMUSG00000053846	Lipg	7.93295	0.000826116	14.7314	3.54e-05	Both
ENSMUSG00000037605	Lphn3	-6.30056	0.000682404	-4.36323	0.00670207	Both
ENSMUSG00000015568	Lpl	4.4086	0.0037317	19.4419	8.09e-08	Both
ENSMUSG00000037095	Lrg1	4.18902	0.0416849	23.6628	9.28e-06	Both
ENSMUSG00000040249	Lrp1	-3.32131	0.0108607	-3.24317	0.0185594	Both
ENSMUSG00000075602	Ly6a	6.88337	8.9e-05	15.897	1.01e-06	Both
ENSMUSG00000079018	Ly6c1	17.6724	0.00162725	14.8372	0.00649479	Both
ENSMUSG00000028649	Macf1	-2.53985	0.0307833	-2.53698	0.0455255	Both
ENSMUSG00000047945	Marcksl1	2.65193	0.0253659	2.87625	0.0266453	Both
ENSMUSG00000027239	Mdk	10.6035	0.000880589	6.4706	0.0148838	Both
ENSMUSG00000014361	Mertk	12.3707	0.0188371	16.9477	0.00265342	Both
ENSMUSG00000049723	Mmp12	-5.74559	0.00218639	-10.1462	2.6e-05	Both
ENSMUSG00000023903	Mmp25	4.48704	0.00312002	5.31892	0.00267423	Both
ENSMUSG00000005800	Mmp8	11.1084	0.00138763	8.18607	0.00424952	Both
ENSMUSG00000017737	Mmp9	4.76174	0.00370216	5.90341	0.00102191	Both
ENSMUSG00000007035	Msh5	-5.89153	0.00181632	-5.71066	0.00464925	Both
ENSMUSG00000025044	Msr1	12.0762	0.00129062	7.97898	0.00191174	Both
ENSMUSG00000001156	Mxd1	3.1404	0.00919044	5.72929	0.000361684	Both
ENSMUSG00000056749	Nfil3	4.26756	0.0103171	9.45093	0.000399965	Both
ENSMUSG00000045502	Niacr1	8.09986	0.00115041	27.8326	1.88e-07	Both
ENSMUSG00000027931	Npr1	143.736	1.04e-08	14.0698	0.00109455	Both
ENSMUSG00000025969	Nrp2	4.95521	0.0038673	4.89057	0.0061614	Both
ENSMUSG00000032420	Nt5e	7.06897	0.0449161	25.5815	0.000311019	Both
ENSMUSG00000052776	Oas1a	7.48133	0.000587773	3.76198	0.0226277	Both
ENSMUSG00000032690	Oas2	11.7268	1.08e-06	4.02977	0.00521652	Both
ENSMUSG00000032661	Oas3	11.03	2.15e-06	5.47603	0.00100241	Both
ENSMUSG00000041827	Oasl1	6.64055	0.000371545	11.9949	2.63e-05	Both
ENSMUSG00000029561	Oasl2	13.6363	9.44e-08	7.37885	6.86e-05	Both
ENSMUSG00000036362	P2ry13	3.99055	0.0171348	5.01116	0.00858393	Both
ENSMUSG00000024805	Pcgf5	2.99404	0.0206628	3.17443	0.0263194	Both
ENSMUSG00000046245	Pilra	7.06897	0.0022634	15.808	9.52e-06	Both
ENSMUSG00000046223	Plaur	4.45083	0.0424594	4.90311	0.0229422	Both
ENSMUSG00000020937	Plcd3	5.43263	0.0257331	6.82172	0.0267653	Both
ENSMUSG00000021701	Plk2	3.85848	0.0228201	17.907	4.06e-05	Both
ENSMUSG00000028680	Plk3	3.66072	0.035796	5.27618	0.0119388	Both
ENSMUSG00000032369	Plscr1	3.93147	0.00871312	4.64505	0.00789826	Both
ENSMUSG00000027483	Plunc	16.4943	0.0485342	13.2171	0.0238045	Both
ENSMUSG00000040435	Ppp1r15a	5.51421	0.000214334	3.87694	0.00602615	Both
ENSMUSG00000079037	Prnp	22.9843	7.51e-10	4.20961	0.00414407	Both
ENSMUSG00000040016	Ptger3	-3.28195	0.0487115	-4.09702	0.0146892	Both
ENSMUSG00000039942	Ptger4	3.82248	0.00394418	4.14116	0.00556853	Both
ENSMUSG00000032487	Ptgs2	17.9496	6.62e-07	6.52076	0.000852881	Both
ENSMUSG00000027540	Ptpn1	2.61441	0.0289813	3.05272	0.0207437	Both
ENSMUSG00000066677	Pydc3	5.96444	0.00478027	3.74129	0.0361279	Both
ENSMUSG00000073491	Pydc4	5.53736	0.00181774	4.41187	0.00826724	Both
ENSMUSG00000064147	Rab44	7.06897	0.01998	27.628	2.63e-05	Both
ENSMUSG00000034353	Ramp1	-3.16624	0.0289325	-4.46287	0.0131841	Both
ENSMUSG00000041046	Ramp3	76	4.16e-05	22	0.00535903	Both
ENSMUSG00000026358	Rgs1	6.70029	2.93e-05	4.52384	0.00178732	Both
ENSMUSG00000047747	Rnf150	-2.65693	0.0352328	-2.85701	0.0414628	Both
ENSMUSG00000028278	Rragd	5.44033	0.00613719	14.365	0.000248177	Both
ENSMUSG00000020641	Rsad2	11.7448	7.43e-07	8.43274	3.4e-05	Both
ENSMUSG00000033355	Rtp4	10.8878	6.97e-06	4.09874	0.0069711	Both
ENSMUSG00000056054	S100a8	6.52981	5.74e-05	20.0503	9.55e-09	Both
ENSMUSG00000056071	S100a9	6.11884	6.81e-05	26.4306	3.78e-10	Both
ENSMUSG00000040026	Saa3	5.27072	0.00747608	11.2228	0.000269142	Both
ENSMUSG00000022876	Samsn1	3.79085	0.00259991	3.14591	0.0166242	Both
ENSMUSG00000027777	Schip1	7.36351	0.0240547	17.6745	0.000588239	Both
ENSMUSG00000002565	Scin	10.2234	1.69e-05	3.64912	0.023543	Both
ENSMUSG00000038264	Sema7a	3.656	0.00552627	3.12168	0.0242653	Both
ENSMUSG00000092572	Serpinb10-ps	-9.16682	1.59e-05	-8.89316	4.26e-05	Both
ENSMUSG00000062345	Serpinb2	-6.75487	0.000605744	-3.85809	0.0275641	Both
ENSMUSG00000050931	Sgms2	7.36351	0.0344627	5.96901	0.0384417	Both
ENSMUSG00000027322	Siglec1	21.2069	0.00958102	14.0698	0.00226272	Both
ENSMUSG00000030474	Siglece	3.77012	0.0134153	3.49164	0.0180411	Both
ENSMUSG00000024737	Slc15a3	2.88404	0.0288755	5.65083	0.00108929	Both
ENSMUSG00000038267	Slc22a23	2.62852	0.042976	5.71586	0.00164606	Both
ENSMUSG00000023032	Slc4a8	5.13092	0.000300415	3.11245	0.0182583	Both
ENSMUSG00000027737	Slc7a11	5.25641	0.00203306	7.1516	0.000354705	Both
ENSMUSG00000031596	Slc7a2	4.30029	0.0122104	31.721	1.11e-07	Both
ENSMUSG00000078763	Slfn1	10.898	7.09e-06	24.9613	1.23e-08	Both
ENSMUSG00000000204	Slfn4	7.24696	2.08e-05	28.801	2.28e-10	Both
ENSMUSG00000017002	Slpi	10.898	0.00256653	21.3179	3.18e-05	Both
ENSMUSG00000038037	Socs1	4.77155	0.038441	8.18607	0.01714	Both
ENSMUSG00000020027	Socs2	4.44768	0.00130318	5.34485	0.00096413	Both
ENSMUSG00000053113	Socs3	11.4282	2.14e-06	19.5375	6.48e-08	Both
ENSMUSG00000076431	Sox4	-3.1587	0.0175179	-3.61952	0.0226586	Both
ENSMUSG00000038156	Spon1	21.4033	1.27e-07	42.0856	4.1e-10	Both
ENSMUSG00000039911	Spsb1	4.29374	0.00484796	4.54781	0.00760462	Both
ENSMUSG00000024378	Stard4	-3.37016	0.0179223	-3.60752	0.0257127	Both
ENSMUSG00000012428	Steap4	5.49809	0.0288809	25.814	2.75e-05	Both
ENSMUSG00000027030	Stk39	3.20614	0.0479748	3.90454	0.0417536	Both
ENSMUSG00000033855	Ston1	26	0.00557618	38.3722	0.0238302	Both
ENSMUSG00000006342	Susd2	8.9069	6.62e-05	3.79099	0.0203261	Both
ENSMUSG00000000782	Tcf7	10.6689	6.95e-07	2.8636	0.0301495	Both
ENSMUSG00000020432	Tcn2	3.27267	0.0210234	3.29173	0.0326717	Both
ENSMUSG00000040152	Thbs1	5.09134	0.00315643	10.9521	4.61e-05	Both
ENSMUSG00000055546	Timd4	13.9416	2.32e-05	6.7442	0.00444032	Both
ENSMUSG00000018919	Tm4sf5	6.66271	0.00476883	5.50985	0.0311637	Both
ENSMUSG00000020023	Tmcc3	7.26155	7.09e-05	3.6799	0.0130192	Both
ENSMUSG00000034947	Tmem106a	7.37262	5.67e-05	3.82619	0.00970365	Both
ENSMUSG00000054675	Tmem119	15.3161	0.0301388	18.7597	0.0223287	Both
ENSMUSG00000050912	Tmem123	5.02867	0.000256406	2.98049	0.0200818	Both
ENSMUSG00000029075	Tnfrsf4	6.42769	0.000467032	6.76081	0.00129486	Both
ENSMUSG00000028965	Tnfrsf9	21.4925	8.12e-08	5.86502	0.00258598	Both
ENSMUSG00000042265	Trem1	6.11171	0.00188149	17.3121	2.52e-06	Both
ENSMUSG00000041754	Trem3	10.2107	0.00791514	5.17314	0.0209997	Both
ENSMUSG00000041736	Tspo	2.79813	0.0297988	3.33745	0.0223944	Both
ENSMUSG00000027078	Ube2l6	4.02342	0.00307311	4.53995	0.00321496	Both
ENSMUSG00000020407	Upp1	8.24713	0.000358562	27.1163	9.37e-08	Both
ENSMUSG00000030107	Usp18	3.41988	0.00775751	3.0078	0.0275818	Both
ENSMUSG00000022479	Vdr	15.9052	0.00195062	13.3024	0.00925166	Both
ENSMUSG00000040483	Xaf1	4.13993	0.00527355	3.15548	0.0332158	Both
ENSMUSG00000027514	Zbp1	8.32279	1.37e-05	5.36122	0.00101828	Both
ENSMUSG00000033416	1110038D17Rik	2.68294	0.0317781	2.44799	0.0731243	CD8
ENSMUSG00000021411	1300014I06Rik	7.26533	0.0400303	1.85245	0.527483	CD8
ENSMUSG00000029299	Abcg3	-2.36272	0.0478686	-1.77442	0.224541	CD8
ENSMUSG00000026003	Acadl	2.795	0.0205636	1.77543	0.231886	CD8
ENSMUSG00000040537	Adam22	-3.76821	0.00628551	-2.10173	0.147506	CD8
ENSMUSG00000056413	Adap1	2.65296	0.0292454	1.20824	0.68296	CD8
ENSMUSG00000022220	Adcy4	-8.08837	0.00677009	-8.20907	0.13955	CD8
ENSMUSG00000030790	Adm	7.81871	0.0126413	3.6951	0.140355	CD8
ENSMUSG00000069833	Ahnak	-5.75787	0.000162889	-1.88907	0.194699	CD8
ENSMUSG00000013584	Aldh1a2	4.31993	0.0184121	2.90251	0.113502	CD8
ENSMUSG00000038354	Ankrd35	12.3707	0.0100817	1.86047	0.502369	CD8
ENSMUSG00000032231	Anxa2	2.50144	0.0358577	2.13285	0.109069	CD8
ENSMUSG00000029484	Anxa3	4.48678	0.0010375	2.55815	0.0541602	CD8
ENSMUSG00000003309	Ap1m2	38.8793	0.0337004	-1.17272	1	CD8
ENSMUSG00000002985	Apoe	-3.37459	0.0159596	-2.33713	0.133077	CD8
ENSMUSG00000010601	Apol7a	-5.58408	0.00275686	-2.31538	0.236761	CD8
ENSMUSG00000044309	Apol7c	-3.9425	0.00181303	1.10692	0.815158	CD8
ENSMUSG00000037999	Arap2	2.73618	0.0243287	-1.4836	0.417856	CD8
ENSMUSG00000040964	Arhgef10l	5.449	0.0228605	1.77958	0.464683	CD8
ENSMUSG00000026628	Atf3	4.8069	0.00150897	2.71397	0.0587571	CD8
ENSMUSG00000040907	Atp1a3	-2.73956	0.0360786	-1.48863	0.449187	CD8
ENSMUSG00000074738	B930041F14Rik	5.65518	0.0293443	2.78059	0.240345	CD8
ENSMUSG00000027580	BC006779	2.63809	0.0273221	1.95541	0.15609	CD8
ENSMUSG00000057367	Birc2	3.4573	0.00517127	1.95683	0.155876	CD8
ENSMUSG00000031963	Bmper	8.5744	0.00394731	1.74419	0.533242	CD8
ENSMUSG00000022440	C1qtnf6	9.18966	0.00647777	5.28683	0.0555266	CD8
ENSMUSG00000030329	C530028O21Rik	-2.77942	0.0430146	-1.56363	0.574303	CD8
ENSMUSG00000057914	Cacnb2	-7.56186	0.0250896	-3.71363	0.365452	CD8
ENSMUSG00000027562	Car2	3.96291	0.0307479	2.62054	0.139626	CD8
ENSMUSG00000043541	Casc1	24.7414	0.0184146	5.96901	0.250955	CD8
ENSMUSG00000039765	Cc2d2a	10.4856	0.00362918	4.94575	0.0639655	CD8
ENSMUSG00000049103	Ccr2	-4.07643	0.00250962	-1.87264	0.207205	CD8
ENSMUSG00000040899	Ccr6	5.82535	0.00353206	1.73385	0.345798	CD8
ENSMUSG00000022667	Cd200r1	-3.05867	0.0284002	1.0085	0.987748	CD8
ENSMUSG00000034783	Cd207	-20.1474	3.9e-06	-8	0.132619	CD8
ENSMUSG00000040197	Cd209e	-24.6146	0.000512137	-15	0.0648669	CD8
ENSMUSG00000016496	Cd274	3.95903	0.00194858	2.38537	0.0661149	CD8
ENSMUSG00000048498	Cd300e	-9.63615	0.000400688	-1.36341	0.656658	CD8
ENSMUSG00000030156	Cd69	4.7781	0.0331382	3.52848	0.110223	CD8
ENSMUSG00000037706	Cd81	-3.46907	0.00617443	-1.19606	0.73699	CD8
ENSMUSG00000036533	Cdc42ep3	3.91248	0.0032983	2.03823	0.14788	CD8
ENSMUSG00000035498	Cdcp1	2.80351	0.0332078	1.0076	0.980475	CD8
ENSMUSG00000021803	Cdhr1	20.1359	3.39e-05	1.43506	0.638737	CD8
ENSMUSG00000048895	Cdk5r1	6.31923	0.0456191	4.79652	0.146948	CD8
ENSMUSG00000073802	Cdkn2b	7.77587	0.00681272	2.9151	0.155292	CD8
ENSMUSG00000039787	Cercam	4.18902	0.0202241	1.63351	0.456843	CD8
ENSMUSG00000026365	Cfh	-9.76097	0.0029794	-3.55726	0.127155	CD8
ENSMUSG00000043873	Chi3l7	-4.92764	0.0138399	-3.23895	0.16007	CD8
ENSMUSG00000037347	Chst7	8.77076	0.0080314	3.24688	0.159679	CD8
ENSMUSG00000067767	Clec4b2	-14.7379	0.000608639	1.06589	1	CD8
ENSMUSG00000079293	Clec7a	-2.48571	0.0462994	1.04292	0.919728	CD8
ENSMUSG00000021097	Clmn	10.6035	0.00437235	2.25719	0.387038	CD8
ENSMUSG00000062585	Cnr2	-4.76892	0.000940688	-1.61386	0.344772	CD8
ENSMUSG00000045672	Col27a1	3.68084	0.00776033	1.94513	0.20632	CD8
ENSMUSG00000024074	Crim1	-5.8643	0.0490262	-3.51817	0.281091	CD8
ENSMUSG00000026421	Csrp1	2.40293	0.0479536	1.50069	0.393744	CD8
ENSMUSG00000068129	Cst7	6.53344	0.0151058	1.85591	0.427388	CD8
ENSMUSG00000034101	Ctnnd1	-3.87113	0.00628168	1.03089	0.955849	CD8
ENSMUSG00000042096	Dao	14.5307	0.0161517	3.24032	0.271151	CD8
ENSMUSG00000040296	Ddx58	6.47989	8.95e-05	2.57951	0.0522597	CD8
ENSMUSG00000022419	Deptor	-4.3808	0.00593814	-2.68051	0.0921142	CD8
ENSMUSG00000022848	Dirc2	3.09267	0.0378686	1.62979	0.407924	CD8
ENSMUSG00000028031	Dkk2	15.1112	9.76e-06	-1.07034	0.950568	CD8
ENSMUSG00000005237	Dnahc2	5.22809	0.00636995	1.53021	0.457619	CD8
ENSMUSG00000005483	Dnajb1	2.80855	0.0237934	1.9128	0.18898	CD8
ENSMUSG00000053687	Dpep2	-7.54471	0.0102234	-1.40372	0.706612	CD8
ENSMUSG00000036815	Dpp10	5.97496	0.00254525	2.39386	0.149314	CD8
ENSMUSG00000001300	Efnb2	7.82636	0.00773709	2.77132	0.222424	CD8
ENSMUSG00000038418	Egr1	2.83404	0.0208065	2.21793	0.10062	CD8
ENSMUSG00000004267	Eno2	2.8893	0.0440648	1.57843	0.442359	CD8
ENSMUSG00000060600	Eno3	3.69555	0.00412444	1.24031	0.647594	CD8
ENSMUSG00000048120	Entpd1	-3.44571	0.00898143	-1.2941	0.622407	CD8
ENSMUSG00000003382	Etv3	2.41402	0.0416719	2.07905	0.118291	CD8
ENSMUSG00000028838	Extl1	4.43361	0.0200052	2.93434	0.134077	CD8
ENSMUSG00000046546	Fam43a	5.39991	0.0152853	1.50203	0.542097	CD8
ENSMUSG00000032265	Fam46a	-2.65339	0.0485541	-1.1523	0.810514	CD8
ENSMUSG00000030956	Fam53b	3.65675	0.005312	1.65086	0.312719	CD8
ENSMUSG00000060568	Fam78b	16	0.0314497	30.6977	0.0655618	CD8
ENSMUSG00000072568	Fam84b	6.77443	0.00279669	2.88159	0.0949848	CD8
ENSMUSG00000038421	Fcrla	-8.66255	0.000527195	3.48838	0.11844	CD8
ENSMUSG00000024222	Fkbp5	2.98512	0.0218956	2.22806	0.119089	CD8
ENSMUSG00000028088	Fmo5	-2.95195	0.0386234	-1.93085	0.281375	CD8
ENSMUSG00000021453	Gadd45g	4.04324	0.0126943	2.7601	0.0857962	CD8
ENSMUSG00000037280	Galnt6	3.62176	0.0345868	1.44902	0.547945	CD8
ENSMUSG00000015944	Gatsl2	3.38575	0.00840084	1.86151	0.209274	CD8
ENSMUSG00000020424	Gatsl3	4.90901	0.0319201	2.34497	0.284364	CD8
ENSMUSG00000032350	Gclc	-2.81911	0.0213157	1.40583	0.485499	CD8
ENSMUSG00000028214	Gem	31.8104	0.00184436	6.25324	0.075686	CD8
ENSMUSG00000020363	Gfpt2	7.21624	0.0374751	4.0504	0.175896	CD8
ENSMUSG00000079339	Gm14446	5.24817	0.00929935	3.06615	0.0568273	CD8
ENSMUSG00000074417	Gm14548	7.15312	0.00267319	2.64536	0.129115	CD8
ENSMUSG00000030954	Gp2	-5.25546	0.00296525	-2.93181	0.148345	CD8
ENSMUSG00000034220	Gpc1	3.20085	0.022595	2.5216	0.0960918	CD8
ENSMUSG00000039116	Gpr126	6.45043	0.000119136	2.51601	0.0658812	CD8
ENSMUSG00000051212	Gpr183	2.89434	0.0187771	1.29568	0.586759	CD8
ENSMUSG00000040229	Gpr34	-3.65853	0.00566278	-2.49779	0.0696237	CD8
ENSMUSG00000020734	Grin2c	23.1705	3.87e-05	1.23781	0.822926	CD8
ENSMUSG00000016283	H2-M2	-3.03503	0.0258995	-2.14425	0.146341	CD8
ENSMUSG00000073409	H2-Q6	2.55972	0.0417824	2.3795	0.0850648	CD8
ENSMUSG00000025813	Homer2	-5.59664	0.0113046	-2.05227	0.537723	CD8
ENSMUSG00000091971	Hspa1a	5.89578	0.000107312	2.41033	0.0666821	CD8
ENSMUSG00000090877	Hspa1b	4.45638	0.000783739	2.05716	0.124428	CD8
ENSMUSG00000064267	Hvcn1	3.78607	0.00450793	1.68044	0.291749	CD8
ENSMUSG00000000732	Icosl	2.6075	0.0262201	1.37948	0.479365	CD8
ENSMUSG00000053560	Ier2	2.81364	0.0350495	2.41674	0.0985102	CD8
ENSMUSG00000039997	Ifi203	2.6556	0.0296434	1.95414	0.1628	CD8
ENSMUSG00000026896	Ifih1	2.61169	0.0316377	1.82058	0.209889	CD8
ENSMUSG00000025492	Ifitm3	3.00241	0.0144282	1.8246	0.207196	CD8
ENSMUSG00000042035	Igsf3	9.18966	2.77e-05	2.39826	0.10834	CD8
ENSMUSG00000002578	Ikzf4	9.25698	0.00316129	2.7628	0.209422	CD8
ENSMUSG00000004296	Il12b	-6.68221	0.000845053	-1.5202	0.562479	CD8
ENSMUSG00000026072	Il1r1	8.24713	0.00978326	3.12662	0.265468	CD8
ENSMUSG00000030745	Il21r	3.79427	0.00335713	1.61942	0.311827	CD8
ENSMUSG00000042284	Itga1	-5.94146	0.0117446	1.62791	0.675541	CD8
ENSMUSG00000030830	Itgal	-2.58009	0.0302369	-1.2602	0.635977	CD8
ENSMUSG00000030786	Itgam	3.59267	0.00459976	2.5232	0.0516684	CD8
ENSMUSG00000027276	Jag1	-4.71544	0.00695898	-2.54459	0.115381	CD8
ENSMUSG00000031805	Jak3	2.58724	0.0411477	1.85451	0.217635	CD8
ENSMUSG00000051497	Kcnj16	-11.0341	0.0070514	-3.45645	0.103901	CD8
ENSMUSG00000018334	Ksr1	3.59126	0.0117353	1.51435	0.432559	CD8
ENSMUSG00000041782	Lad1	4.82799	0.00188705	2.01959	0.208819	CD8
ENSMUSG00000026479	Lamc2	33.774	0.00184918	2.55815	1	CD8
ENSMUSG00000004383	Large	3.18472	0.0452112	3.27443	0.0673156	CD8
ENSMUSG00000027035	Lass6	2.89418	0.0168118	2.01191	0.142238	CD8
ENSMUSG00000048058	Ldlrad3	-6.10061	0.0193911	-2.73636	0.293724	CD8
ENSMUSG00000030427	Lilra6	3.22904	0.0473634	2.7907	0.0880631	CD8
ENSMUSG00000028613	Lrp8	2.93287	0.0256543	2.04349	0.165279	CD8
ENSMUSG00000022211	Lrrc16b	4.89518	0.0029366	1.89159	0.259941	CD8
ENSMUSG00000046908	Ltb4r1	12.3707	0.0157886	2.12374	0.351418	CD8
ENSMUSG00000002020	Ltbp2	-7.26904	0.00106458	-1.05775	1	CD8
ENSMUSG00000069515	Lyz1	-10.6946	0.0104493	-2.5409	0.336535	CD8
ENSMUSG00000020623	Map2k6	-2.71003	0.049054	-1.72166	0.352975	CD8
ENSMUSG00000011008	Mcoln2	-29.7073	0.0455248	-2.34545	0.743278	CD8
ENSMUSG00000005583	Mef2c	-2.57196	0.0386857	-2.14269	0.124161	CD8
ENSMUSG00000020743	Mif4gd	3.24659	0.0112203	2.55119	0.0623169	CD8
ENSMUSG00000020682	Mmp28	-4.79887	0.0386188	-5.08181	0.3342	CD8
ENSMUSG00000020695	Mrc2	18.3924	3.06e-06	1.67063	0.396813	CD8
ENSMUSG00000039395	Mreg	3.59772	0.00389444	1.89671	0.173573	CD8
ENSMUSG00000031765	Mt1	4.47701	0.0441117	4.97417	0.0540049	CD8
ENSMUSG00000036062	N28178	4.55556	0.0386343	-1.22159	0.918558	CD8
ENSMUSG00000005125	Ndrg1	2.88793	0.0336461	2.1927	0.154297	CD8
ENSMUSG00000004558	Ndrg2	31.8104	0.00646103	4.47675	0.294745	CD8
ENSMUSG00000047180	Neurl3	-3.09761	0.0137342	-1.60113	0.340653	CD8
ENSMUSG00000021025	Nfkbia	2.4882	0.0360584	2.38881	0.0654922	CD8
ENSMUSG00000032484	Ngp	4.39133	0.0192474	1.569	0.507397	CD8
ENSMUSG00000048528	Nkx1-2	10.7998	0.023898	4.26358	0.242177	CD8
ENSMUSG00000034738	Nostrin	4.27454	0.00249743	1.80407	0.249181	CD8
ENSMUSG00000066861	Oas1g	27.0977	0.0148089	4.09303	0.188583	CD8
ENSMUSG00000058755	Osm	16.4943	0.000703318	2.50253	0.226319	CD8
ENSMUSG00000024899	Papss2	2.8403	0.0258148	1.54198	0.385939	CD8
ENSMUSG00000023495	Pcbp4	11.1925	0.00493701	4.26358	0.109122	CD8
ENSMUSG00000024713	Pcsk5	-17.2585	0.0341641	-1	1	CD8
ENSMUSG00000026285	Pdcd1	44.7701	0.0187023	12.7907	0.207325	CD8
ENSMUSG00000019990	Pde7b	8.95403	0.0447732	4.26358	0.215402	CD8
ENSMUSG00000020388	Pdlim4	9.25698	0.0158942	5.58141	0.0801426	CD8
ENSMUSG00000021846	Peli2	5.89081	0.0187429	3.19768	0.158219	CD8
ENSMUSG00000053398	Phgdh	5.13342	0.047516	1.91861	0.473718	CD8
ENSMUSG00000089942	Pira2	3.08135	0.0174556	2.39189	0.0830937	CD8
ENSMUSG00000036912	Piwil4	6.47989	0.0351356	3.22549	0.197017	CD8
ENSMUSG00000046971	Pla2g4f	8.8927	4e-05	2.35143	0.126545	CD8
ENSMUSG00000040624	Plekhg1	5.8215	0.026541	4.13239	0.120979	CD8
ENSMUSG00000037552	Plekhg2	3.45914	0.0105836	1.86141	0.233582	CD8
ENSMUSG00000017754	Pltp	4.18902	0.0375353	2.57798	0.121993	CD8
ENSMUSG00000030123	Plxnd1	2.65149	0.0273446	1.25057	0.625622	CD8
ENSMUSG00000026179	Pnkd	3.42228	0.0285926	1.19602	0.789879	CD8
ENSMUSG00000032739	Pram1	4.08149	0.00881534	1.62163	0.354184	CD8
ENSMUSG00000038151	Prdm1	5.70955	0.00803314	2.21554	0.207025	CD8
ENSMUSG00000056529	Ptafr	-2.46839	0.043522	2.12193	0.11795	CD8
ENSMUSG00000038751	Ptk6	12.3707	0.00648201	2.86822	0.212689	CD8
ENSMUSG00000028497	Ptplad2	11	0.032612	-1.10757	0.998172	CD8
ENSMUSG00000021069	Pygl	3.04437	0.0173248	2.44205	0.0714872	CD8
ENSMUSG00000079657	Rab26	4.98986	0.0419536	4.15699	0.108846	CD8
ENSMUSG00000026433	Rab7l1	3.00807	0.0307289	1.54214	0.439596	CD8
ENSMUSG00000036894	Rap2b	3.86665	0.00358989	2.60532	0.0537861	CD8
ENSMUSG00000002983	Relb	2.79209	0.01853	1.45351	0.416771	CD8
ENSMUSG00000008318	Relt	3.85313	0.00322842	1.73954	0.250343	CD8
ENSMUSG00000056043	Rgs9bp	6.36207	0.0215998	2.31451	0.355196	CD8
ENSMUSG00000054364	Rhob	6.26568	0.000564587	2.82187	0.05704	CD8
ENSMUSG00000070661	Rnf186	4.16564	0.0289088	1.76813	0.412638	CD8
ENSMUSG00000034177	Rnf43	4.49174	0.0118125	1.18464	0.782582	CD8
ENSMUSG00000032238	Rora	3.92721	0.0297033	2.33431	0.196176	CD8
ENSMUSG00000001020	S100a4	3.23225	0.00722051	1.10162	0.822259	CD8
ENSMUSG00000001025	S100a6	3.17459	0.0102944	1.81933	0.21031	CD8
ENSMUSG00000038580	Sct	20	0.0449083	8	0.196157	CD8
ENSMUSG00000074211	Sdhaf1	5.14107	0.00862963	1.37044	0.63813	CD8
ENSMUSG00000034684	Sema3f	6.64055	0.0301246	1.1938	0.880323	CD8
ENSMUSG00000064373	Sepp1	-3.39512	0.0154408	-2.17727	0.15269	CD8
ENSMUSG00000021703	Serinc5	3.28166	0.0114127	2.16516	0.126536	CD8
ENSMUSG00000026315	Serpinb8	-3.65812	0.0268978	-1.21182	0.885562	CD8
ENSMUSG00000008384	Sertad1	4.8733	0.0189569	4.0504	0.0528959	CD8
ENSMUSG00000026673	Sh2d1b1	-3.53658	0.0278238	-1.22702	0.727144	CD8
ENSMUSG00000059013	Sh2d3c	-2.69823	0.0343675	-1.55712	0.389894	CD8
ENSMUSG00000044813	Shb	3.24477	0.0418135	1.33128	0.654044	CD8
ENSMUSG00000027130	Slc12a6	-2.54834	0.0352744	-1.50681	0.398071	CD8
ENSMUSG00000021265	Slc25a29	5.19264	0.0213993	1.05335	0.990167	CD8
ENSMUSG00000027932	Slc27a3	7.65805	0.0214562	2.81396	0.338009	CD8
ENSMUSG00000028360	Slc44a5	11.4871	0.00138351	-1.27309	0.719484	CD8
ENSMUSG00000021733	Slc4a7	-2.95898	0.0185135	-1.90242	0.203876	CD8
ENSMUSG00000030376	Slc8a2	4.94828	0.0313689	2.18605	0.167478	CD8
ENSMUSG00000025938	Slco5a1	2.63525	0.0336141	2.16584	0.115604	CD8
ENSMUSG00000047793	Sned1	3.72426	0.0117997	1.90034	0.323	CD8
ENSMUSG00000037972	Snn	2.64806	0.0337899	2.07008	0.146998	CD8
ENSMUSG00000008193	Spib	2.92295	0.0164405	1.48766	0.401878	CD8
ENSMUSG00000037239	Spred3	3.32027	0.0365626	1.54411	0.481786	CD8
ENSMUSG00000062939	Stat4	3.11142	0.0161761	1.77533	0.256013	CD8
ENSMUSG00000059657	Stfa2l1	25.9196	0.015633	7.95867	0.0572025	CD8
ENSMUSG00000032333	Stoml1	2.75674	0.046202	2.61316	0.0920183	CD8
ENSMUSG00000020961	Ston2	5.73015	0.0016629	1.11919	0.841135	CD8
ENSMUSG00000046314	Stxbp6	10.2107	0.00873776	1.62224	0.578773	CD8
ENSMUSG00000059602	Syn3	30.0431	0.0100686	15.3489	0.125384	CD8
ENSMUSG00000033083	Tbc1d4	2.32948	0.0486135	1.2318	0.64107	CD8
ENSMUSG00000029359	Tesc	41.2357	0.0176892	2.1927	0.638047	CD8
ENSMUSG00000037820	Tgm2	3.72507	0.00371991	1.22256	0.657357	CD8
ENSMUSG00000062545	Tlr12	-3.32667	0.0239341	-2.73636	0.188388	CD8
ENSMUSG00000050640	Tmem150c	5.69647	0.00054872	2.48506	0.0853153	CD8
ENSMUSG00000023367	Tmem176a	2.56363	0.0316978	1.02786	0.941282	CD8
ENSMUSG00000069520	Tmem19	2.57629	0.0378979	1.87705	0.201418	CD8
ENSMUSG00000019850	Tnfaip3	2.49824	0.0353482	2.18253	0.0979973	CD8
ENSMUSG00000028599	Tnfrsf1b	3.52645	0.00417447	2.46375	0.0561488	CD8
ENSMUSG00000026700	Tnfsf4	47.1265	0.0198339	1.70543	0.949986	CD8
ENSMUSG00000026875	Traf1	2.41109	0.0418204	1.53627	0.351882	CD8
ENSMUSG00000051682	Treml4	-3.53781	0.00612631	-1.01378	0.999081	CD8
ENSMUSG00000032554	Trf	-6.92082	0.0105132	-1.3899	0.725422	CD8
ENSMUSG00000032324	Tspan3	2.68078	0.0244163	2.51569	0.0529458	CD8
ENSMUSG00000000411	Tssk3	41.2357	0.0108458	11.0853	0.0851624	CD8
ENSMUSG00000026670	Uap1	4.23274	0.00154392	1.98914	0.155941	CD8
ENSMUSG00000032596	Uba7	2.70932	0.022671	2.4801	0.0558276	CD8
ENSMUSG00000008348	Ubc	2.63601	0.0313838	2.18168	0.110377	CD8
ENSMUSG00000066894	Vsig10	3.36904	0.0100899	2.34726	0.0948905	CD8
ENSMUSG00000001930	Vwf	-3.66519	0.0371256	-3.67454	0.0869112	CD8
ENSMUSG00000015957	Wnt11	25.1341	0.00344389	1.36434	0.831841	CD8
ENSMUSG00000031258	Xkrx	-15.4902	0.0115519	1.18068	0.963102	CD8
ENSMUSG00000044786	Zfp36	3.10434	0.00923935	1.92061	0.160635	CD8
ENSMUSG00000071757	Zhx2	4.54697	0.00762409	1.73954	0.376704	CD8
ENSMUSG00000043391	2510009E07Rik	1.825	0.292342	3.70258	0.0484594	CD11b
ENSMUSG00000032024	9030425E11Rik	3.8558	0.0979726	6.01164	0.0343332	CD11b
ENSMUSG00000073386	9830107B12Rik	1.76724	0.680963	11.938	0.0356633	CD11b
ENSMUSG00000047462	A530099J19Rik	-2.07358	0.0929783	-4.36739	0.0045582	CD11b
ENSMUSG00000020681	Ace	-2.09961	0.225847	-9.90301	0.00023555	CD11b
ENSMUSG00000024885	Aldh3b1	-1.6251	0.404519	3.90454	0.0420122	CD11b
ENSMUSG00000024774	Ankrd22	7.06897	0.224469	60.1164	0.000522109	CD11b
ENSMUSG00000032204	Aqp9	3.14176	0.222377	8.13955	0.0330722	CD11b
ENSMUSG00000024451	Arap3	2.00724	0.286088	21.4491	4e-05	CD11b
ENSMUSG00000022602	Arc	1.62211	0.390837	6.39536	0.00844634	CD11b
ENSMUSG00000019987	Arg1	6.47989	0.157284	20.4652	0.011444	CD11b
ENSMUSG00000021125	Arg2	3.7487	0.0525017	35.5815	1.11e-06	CD11b
ENSMUSG00000037447	Arid5a	2.26491	0.104568	3.4167	0.026389	CD11b
ENSMUSG00000020604	Arsg	5.89081	0.168984	13.8871	0.0140859	CD11b
ENSMUSG00000019302	Atp6v0a1	1.71435	0.243903	2.99826	0.032332	CD11b
ENSMUSG00000046876	Atxn1	-1.02937	0.98925	5.91571	0.032565	CD11b
ENSMUSG00000075010	AW112010	1.50795	0.363183	3.52456	0.0127019	CD11b
ENSMUSG00000043740	B430306N03Rik	2.45058	0.114836	8.34443	0.000867668	CD11b
ENSMUSG00000000861	Bcl11a	-2.02463	0.109719	-2.61321	0.0464512	CD11b
ENSMUSG00000007659	Bcl2l1	1.14056	0.82114	4.37659	0.0140249	CD11b
ENSMUSG00000027381	Bcl2l11	1.40696	0.463073	5.10069	0.00203267	CD11b
ENSMUSG00000030200	Bcl2l14	1.89458	0.162936	3.10013	0.0307266	CD11b
ENSMUSG00000030256	Bhlhe41	-1.27317	1	76	0.000236132	CD11b
ENSMUSG00000029082	Bst1	-1.05268	0.923495	21.0874	2.61e-07	CD11b
ENSMUSG00000046718	Bst2	2.02213	0.124896	3.06319	0.0287559	CD11b
ENSMUSG00000040552	C3ar1	4.71265	0.452014	21.7442	0.0109234	CD11b
ENSMUSG00000033538	Casp4	2.10295	0.144357	4.01737	0.0124918	CD11b
ENSMUSG00000022665	Ccdc80	1.4727	0.898646	51.1629	0.0203493	CD11b
ENSMUSG00000031779	Ccl22	-1.61689	0.310738	3.75728	0.0129532	CD11b
ENSMUSG00000018927	Ccl6	-1.03415	0.961778	5.68353	0.0010066	CD11b
ENSMUSG00000035373	Ccl7	4.12357	0.301769	14.7093	0.00775842	CD11b
ENSMUSG00000025804	Ccr1	1.53673	0.371332	38.8373	7.03e-10	CD11b
ENSMUSG00000019818	Cd164	1.39108	0.444882	3.08217	0.0189296	CD11b
ENSMUSG00000052212	Cd177	3.02956	0.0828544	8.15841	0.00187797	CD11b
ENSMUSG00000028076	Cd1d1	-1.45534	0.411712	2.91204	0.0363117	CD11b
ENSMUSG00000065987	Cd209b	0	1	-47	0.0244768	CD11b
ENSMUSG00000047139	Cd24a	-1.10961	0.808923	3.92354	0.00491722	CD11b
ENSMUSG00000058728	Cd300c	-2.7161	0.240431	-19	0.0438753	CD11b
ENSMUSG00000004609	Cd33	1.12887	0.799292	8.43128	5.92e-05	CD11b
ENSMUSG00000029084	Cd38	-1.07128	0.891482	4.2763	0.0103234	CD11b
ENSMUSG00000038147	Cd84	-1.56225	0.397569	3.4391	0.0282141	CD11b
ENSMUSG00000000303	Cdh1	2.35632	0.357198	24.3024	0.0115502	CD11b
ENSMUSG00000023067	Cdkn1a	2.10211	0.124633	3.81308	0.0146347	CD11b
ENSMUSG00000090231	Cfb	3.82902	0.262893	18.5466	0.0158026	CD11b
ENSMUSG00000050370	Ch25h	1.17816	1	47.3257	0.00267441	CD11b
ENSMUSG00000074491	Clec4g	-4.38536	0.168679	-22.6727	0.0322237	CD11b
ENSMUSG00000046080	Clec9a	-2.14624	0.0808681	-4.6909	0.00324237	CD11b
ENSMUSG00000020841	Cpd	-1.23191	0.654895	6.26904	0.000522574	CD11b
ENSMUSG00000053007	Creb5	1.76724	0.910038	51.1629	0.0240067	CD11b
ENSMUSG00000005054	Cstb	1.61842	0.334411	3.61009	0.0222261	CD11b
ENSMUSG00000021477	Ctsl	1.91997	0.241439	8.14817	0.000660187	CD11b
ENSMUSG00000062127	Cttnbp2nl	1.459	0.416556	3.16006	0.0315232	CD11b
ENSMUSG00000034855	Cxcl10	2.51	0.0604903	8.96697	8.03e-05	CD11b
ENSMUSG00000018920	Cxcl16	1.98026	0.119351	3.3697	0.0128332	CD11b
ENSMUSG00000029379	Cxcl3	4.71265	0.0756123	17.0543	0.000580686	CD11b
ENSMUSG00000039519	Cyp7b1	2.57922	0.0969887	6.53748	0.0144349	CD11b
ENSMUSG00000068245	D14Ertd668e	2.16995	0.109712	2.86667	0.0480919	CD11b
ENSMUSG00000022150	Dab2	1.47055	0.445901	8.74351	0.000181383	CD11b
ENSMUSG00000030747	Dgat2	1.60431	0.429026	5.07435	0.0108916	CD11b
ENSMUSG00000022102	Dok2	3.53448	0.272498	8.95351	0.0357196	CD11b
ENSMUSG00000039982	Dtx4	-1.15314	0.781743	3.68495	0.0230125	CD11b
ENSMUSG00000024772	Ehd1	1.4059	0.448967	3.17962	0.0198816	CD11b
ENSMUSG00000041608	Entpd3	7.06897	0.160068	63.9536	0.00647684	CD11b
ENSMUSG00000045394	Epcam	-2.84591	0.200436	-7.62271	0.0447236	CD11b
ENSMUSG00000030172	Erc1	-1.0144	0.996274	4.71237	0.0427057	CD11b
ENSMUSG00000062515	Fabp4	7.65805	0.109008	43.4885	0.00286626	CD11b
ENSMUSG00000024665	Fads2	1.28527	0.793311	10.8721	0.037672	CD11b
ENSMUSG00000025854	Fam20c	4.94828	0.0989339	12.7907	0.00806367	CD11b
ENSMUSG00000039629	Fam40b	2.01464	0.113696	5.22536	0.00101962	CD11b
ENSMUSG00000055333	Fat2	-2.40488	0.248145	-7.6985	0.000245472	CD11b
ENSMUSG00000039753	Fbxl5	1.22324	0.645564	2.6811	0.0419161	CD11b
ENSMUSG00000015947	Fcgr1	3.53448	0.215504	8.21299	0.0131647	CD11b
ENSMUSG00000059089	Fcgr4	1.63422	0.433503	3.88345	0.0312157	CD11b
ENSMUSG00000039735	Fnbp1l	2.36758	0.0680211	6.24586	0.000805231	CD11b
ENSMUSG00000061175	Fnip2	-1.10357	0.824621	2.69026	0.048006	CD11b
ENSMUSG00000029135	Fosl2	2.44695	0.0925304	5.72537	0.00235025	CD11b
ENSMUSG00000079700	Fpr3	2	0.515633	65	0.000813228	CD11b
ENSMUSG00000024661	Fth1	1.32379	0.50716	3.52136	0.00783134	CD11b
ENSMUSG00000036390	Gadd45a	1.03678	1	13.3926	0.000717435	CD11b
ENSMUSG00000033066	Gas7	2.32687	0.147143	5.99841	0.00448325	CD11b
ENSMUSG00000021360	Gcnt2	1.76724	0.221326	2.87955	0.0374285	CD11b
ENSMUSG00000031266	Gla	2.00013	0.254172	4.14596	0.0302207	CD11b
ENSMUSG00000069792	Gm11428	1.9636	0.196059	6.30776	0.000832258	CD11b
ENSMUSG00000079597	Gm5483	2.9454	0.204526	30.6977	0.000142142	CD11b
ENSMUSG00000089672	Gp49a	2.72989	0.0562241	13.3926	7.09e-06	CD11b
ENSMUSG00000050075	Gpr171	1.35803	0.542427	8.25208	0.000497478	CD11b
ENSMUSG00000060470	Gpr97	1.8514	0.618273	15.3489	0.0191901	CD11b
ENSMUSG00000022564	Grina	1.6313	0.288401	3.7357	0.00998408	CD11b
ENSMUSG00000058135	Gstm1	3.14176	0.417105	24.7287	0.0124646	CD11b
ENSMUSG00000019528	Gyg	2.35377	0.0585103	2.94187	0.0307359	CD11b
ENSMUSG00000020017	Hal	4.90901	0.058437	21.6021	0.000301706	CD11b
ENSMUSG00000069917	Hba-a2	-2.37658	0.536479	-35	0.0346622	CD11b
ENSMUSG00000052305	Hbb-b1	2.09596	0.108556	-3.37449	0.0144584	CD11b
ENSMUSG00000039959	Hip1	2.11715	0.143571	3.7538	0.0214649	CD11b
ENSMUSG00000025877	Hk3	-1.285	0.585387	4.67775	0.00427395	CD11b
ENSMUSG00000005413	Hmox1	1.42361	0.462793	14.3166	3.08e-06	CD11b
ENSMUSG00000034987	Hrh2	2.18801	0.141387	4.57773	0.0105163	CD11b
ENSMUSG00000024798	Htr7	1.52372	0.369565	9.86713	5.4e-05	CD11b
ENSMUSG00000006205	Htra1	5	0.0925171	33.2559	0.00328017	CD11b
ENSMUSG00000009828	Ick	-1.20244	0.862871	-21.8909	0.0251386	CD11b
ENSMUSG00000042745	Id1	6.47989	0.176126	55	0.00124766	CD11b
ENSMUSG00000020644	Id2	1.41049	0.418753	3.71678	0.00600657	CD11b
ENSMUSG00000023830	Igf2r	-1.39695	0.48135	7.52396	0.000478362	CD11b
ENSMUSG00000054072	Iigp1	1.8917	0.328907	5.58141	0.0376835	CD11b
ENSMUSG00000031712	Il15	1.13166	0.825426	4.86048	0.0107587	CD11b
ENSMUSG00000027398	Il1b	2.1884	0.0734685	4.54285	0.00183558	CD11b
ENSMUSG00000022514	Il1rap	1.52625	0.425643	8.4293	0.000350126	CD11b
ENSMUSG00000070942	Il1rl2	2.73119	0.200878	31.5505	0.000811954	CD11b
ENSMUSG00000062157	Il28ra	-2.41576	0.205078	7.67444	0.0096247	CD11b
ENSMUSG00000000555	Itga5	1.60465	0.316621	5.62484	0.0011869	CD11b
ENSMUSG00000026768	Itga8	-2.13836	0.141938	-14.6591	0.00193622	CD11b
ENSMUSG00000005947	Itgae	1.89061	0.152272	3.67038	0.0162659	CD11b
ENSMUSG00000034271	Jdp2	1.1685	0.790195	4.00405	0.0319902	CD11b
ENSMUSG00000030187	Klra2	5.30173	0.0661779	6.61589	0.0146029	CD11b
ENSMUSG00000022257	Laptm4b	1.02354	0.964253	3.99071	0.0231988	CD11b
ENSMUSG00000045312	Lhfpl2	1.76724	0.757198	66.5118	0.00647323	CD11b
ENSMUSG00000023022	Lima1	-1.07184	0.878669	3.10243	0.030585	CD11b
ENSMUSG00000022500	Litaf	1.22882	0.643922	3.57474	0.0110667	CD11b
ENSMUSG00000022305	Lrp12	1.03955	0.991114	6.17483	0.0152829	CD11b
ENSMUSG00000022584	Ly6c2	2.41243	0.196297	10.2326	0.0051708	CD11b
ENSMUSG00000026980	Ly75	-1.14011	0.7623	2.62007	0.0460349	CD11b
ENSMUSG00000069516	Lyz2	-2.08164	0.0926097	2.63235	0.0408894	CD11b
ENSMUSG00000026074	Map4k4	2.06894	0.0932165	2.69403	0.0381111	CD11b
ENSMUSG00000025702	March8	-1.13171	0.978521	8.81139	0.0431968	CD11b
ENSMUSG00000026390	Marco	2.44048	0.161814	75.8917	7.03e-10	CD11b
ENSMUSG00000008540	Mgst1	2.06178	0.563605	37.8606	9.99e-05	CD11b
ENSMUSG00000025355	Mmp19	2.33071	0.171205	12.0383	0.000625168	CD11b
ENSMUSG00000018623	Mmp7	3.73084	0.199557	12.4253	0.0175128	CD11b
ENSMUSG00000026536	Mnda	1.5376	0.460908	4.75084	0.0277567	CD11b
ENSMUSG00000039616	Mocos	1.63918	0.534467	6.82172	0.022848	CD11b
ENSMUSG00000026712	Mrc1	2.67764	0.10901	7.25583	0.00178204	CD11b
ENSMUSG00000024679	Ms4a6d	3.92721	0.0736021	15.0748	5.89e-05	CD11b
ENSMUSG00000024730	Ms4a8a	1.4727	0.881031	94.6514	0.00100168	CD11b
ENSMUSG00000000386	Mx1	2.05124	0.102398	3.26708	0.0153044	CD11b
ENSMUSG00000023341	Mx2	2.64633	0.0791815	3.75416	0.0297892	CD11b
ENSMUSG00000035441	Myo1d	4.12357	0.347255	15.3489	0.0237859	CD11b
ENSMUSG00000048612	Myof	-2.32088	0.0851863	3.6917	0.0154682	CD11b
ENSMUSG00000031652	N4bp1	1.41764	0.427305	2.85479	0.0309158	CD11b
ENSMUSG00000026749	Nek6	-1.20688	0.675718	3.45931	0.0150632	CD11b
ENSMUSG00000058794	Nfe2	3.70279	0.101218	7.1318	0.00715863	CD11b
ENSMUSG00000037966	Ninj1	1.17816	0.798684	6.80358	0.00309836	CD11b
ENSMUSG00000078817	Nlrp12	3.53448	0.314054	52.442	0.00108395	CD11b
ENSMUSG00000020826	Nos2	6.67625	0.114056	35.814	0.00636511	CD11b
ENSMUSG00000026923	Notch1	-1.14518	0.807766	3.41086	0.0427661	CD11b
ENSMUSG00000038146	Notch3	-1.51449	0.584275	28.1396	0.0108381	CD11b
ENSMUSG00000037362	Nov	2.35632	0.707755	31.9768	0.0171883	CD11b
ENSMUSG00000028341	Nr4a3	2.13999	0.0876999	2.67312	0.0464754	CD11b
ENSMUSG00000035513	Ntng2	1.54669	0.36501	2.97832	0.0400686	CD11b
ENSMUSG00000028100	Nudt17	2.22964	0.145758	4.02671	0.0258542	CD11b
ENSMUSG00000022026	Olfm4	3.22031	0.10607	10.2326	0.00259574	CD11b
ENSMUSG00000030162	Olr1	1.13608	0.878795	57.2385	4.39e-08	CD11b
ENSMUSG00000026672	Optn	2.15143	0.305613	8.86824	0.00878402	CD11b
ENSMUSG00000074063	Osgin1	1.48361	0.56995	4.66485	0.0248211	CD11b
ENSMUSG00000029468	P2rx7	-2.26341	0.100658	-4.06834	0.0154648	CD11b
ENSMUSG00000032860	P2ry2	2.50359	0.314835	10.2326	0.00810232	CD11b
ENSMUSG00000025330	Padi4	4	0.227901	15.9884	0.0403051	CD11b
ENSMUSG00000021493	Pdlim7	1.42072	0.580025	9.91281	0.0021171	CD11b
ENSMUSG00000026773	Pfkfb3	2.28349	0.0546872	2.52877	0.0483701	CD11b
ENSMUSG00000046207	Pik3r6	1.71557	0.324265	3.51501	0.0295877	CD11b
ENSMUSG00000066684	Pilrb1	2.9454	0.304819	6.1585	0.0252149	CD11b
ENSMUSG00000066682	Pilrb2	5.89081	0.120293	6.85583	0.0181361	CD11b
ENSMUSG00000002847	Pla1a	8.24713	0.0850582	20	0.0209857	CD11b
ENSMUSG00000003363	Pld3	3.68175	0.050909	6.27355	0.00726771	CD11b
ENSMUSG00000028494	Plin2	-1.12347	0.797643	7.42044	0.000128843	CD11b
ENSMUSG00000040128	Pnrc1	2.29206	0.0644674	2.7427	0.0406227	CD11b
ENSMUSG00000049999	Ppp1r3d	2.35632	0.224124	10.455	0.00144909	CD11b
ENSMUSG00000024953	Prdx5	1.8088	0.198876	4.76662	0.00243054	CD11b
ENSMUSG00000037759	Ptger2	-2.57778	0.229143	9.72095	0.0257658	CD11b
ENSMUSG00000050737	Ptges	8.83621	0.0506378	12.3256	0.00654727	CD11b
ENSMUSG00000030223	Ptpro	-1.13962	0.779802	-3.18148	0.0220451	CD11b
ENSMUSG00000033684	Qsox1	1.01816	0.981676	5.23364	0.00330224	CD11b
ENSMUSG00000031504	Rab20	1.55303	0.534897	7.46126	0.00399965	CD11b
ENSMUSG00000022651	Retnlg	2.47414	0.243898	8.46834	0.00351616	CD11b
ENSMUSG00000020696	Rffl	1.32543	0.642871	3.92483	0.0306446	CD11b
ENSMUSG00000020806	Rhbdf2	1.70298	0.298912	4.1783	0.0114386	CD11b
ENSMUSG00000002233	Rhoc	3.61303	0.141378	10.6589	0.0230633	CD11b
ENSMUSG00000024653	Scgb1a1	4	0.243073	25	0.0436839	CD11b
ENSMUSG00000026581	Sell	-2.27928	0.07022	6.02822	0.000490215	CD11b
ENSMUSG00000028064	Sema4a	1.0038	0.994313	4.30782	0.00310964	CD11b
ENSMUSG00000026121	Sema4c	1.66479	0.369257	4.26358	0.0419779	CD11b
ENSMUSG00000075705	Sepx1	2.24922	0.089265	5.78363	0.000955035	CD11b
ENSMUSG00000066363	Serpina3f	1.11925	0.909506	7.67444	0.03319	CD11b
ENSMUSG00000042842	Serpinb6b	-1.13519	0.771881	3.76277	0.00797952	CD11b
ENSMUSG00000045827	Serpinb9	-1.09854	0.831159	3.29979	0.0164323	CD11b
ENSMUSG00000037411	Serpine1	5.89081	0.101587	96	2.44e-05	CD11b
ENSMUSG00000024548	Setbp1	-2.60293	0.169338	-10.8477	0.00790997	CD11b
ENSMUSG00000021892	Sh3bp5	3.09813	0.0811987	4.41861	0.0324375	CD11b
ENSMUSG00000026177	Slc11a1	-1.73798	0.232545	5.74534	0.00100918	CD11b
ENSMUSG00000024597	Slc12a2	-1.36498	0.492915	-2.97122	0.0264657	CD11b
ENSMUSG00000025161	Slc16a3	2.35632	0.215402	4.32917	0.0346319	CD11b
ENSMUSG00000041920	Slc16a6	-1.09956	0.877683	5.16645	0.0096624	CD11b
ENSMUSG00000027219	Slc28a2	1.06322	0.958057	4.67523	0.0459636	CD11b
ENSMUSG00000072572	Slc39a2	4.71265	0.23495	31.3373	0.0012322	CD11b
ENSMUSG00000063354	Slc39a4	7	0.0638135	11.938	0.0412284	CD11b
ENSMUSG00000025993	Slc40a1	2.78475	0.17417	7.11484	0.00732307	CD11b
ENSMUSG00000026065	Slc9a4	1.4727	0.79735	14.7093	0.037398	CD11b
ENSMUSG00000028885	Smpdl3b	-1.25296	0.804508	6.53748	0.0283662	CD11b
ENSMUSG00000027287	Snap23	1.08449	0.854565	2.61043	0.0483354	CD11b
ENSMUSG00000006818	Sod2	-1.11236	0.816474	4.59366	0.0025738	CD11b
ENSMUSG00000029304	Spp1	1.23707	0.724813	4.95301	0.0145019	CD11b
ENSMUSG00000020077	Srgn	1.18154	0.695479	2.60399	0.0426271	CD11b
ENSMUSG00000032802	Srxn1	1.53161	0.561716	9.76746	0.00776662	CD11b
ENSMUSG00000022747	St3gal6	1.52021	0.536325	6.53748	0.00751991	CD11b
ENSMUSG00000003418	St8sia6	-1.67711	0.242113	-2.87765	0.0273788	CD11b
ENSMUSG00000050315	Synpo2	2.08729	0.158321	5.03242	0.00665919	CD11b
ENSMUSG00000039813	Tbc1d2	2.41523	0.211099	7.10596	0.00870503	CD11b
ENSMUSG00000029553	Tcfec	1.57088	0.875532	8.95351	0.0145758	CD11b
ENSMUSG00000017466	Timp2	-1.57631	0.50396	6.96384	0.012936	CD11b
ENSMUSG00000027995	Tlr2	-1.11861	0.806303	5.24926	0.00102256	CD11b
ENSMUSG00000039005	Tlr4	1.04394	0.955784	3.47481	0.0331942	CD11b
ENSMUSG00000056498	Tmem154	1.08576	0.915746	4.54781	0.019008	CD11b
ENSMUSG00000002845	Tmem39a	1.64009	0.278797	2.7601	0.0470784	CD11b
ENSMUSG00000024401	Tnf	1.12716	0.80576	3.5484	0.0156315	CD11b
ENSMUSG00000021281	Tnfaip2	-1.2114	0.682949	12.0383	4.19e-06	CD11b
ENSMUSG00000045362	Tnfrsf26	3.77012	0.149983	9.15547	0.00707766	CD11b
ENSMUSG00000055322	Tns1	-1.8367	0.193563	-3.26075	0.0205917	CD11b
ENSMUSG00000058126	Tpm3-rs7	4.71265	0.144253	9.06979	0.0262016	CD11b
ENSMUSG00000071068	Treml2	2.95743	0.0730792	9.59305	0.00138709	CD11b
ENSMUSG00000032501	Trib1	-1.15153	0.764226	7.72887	0.000262774	CD11b
ENSMUSG00000032013	Trim29	4	0.233244	27	0.0348642	CD11b
ENSMUSG00000078616	Trim30c	2.06178	0.575138	11.61	0.00622168	CD11b
ENSMUSG00000030137	Tuba8	1.76724	0.909561	25.5815	0.0413761	CD11b
ENSMUSG00000032010	Usp2	5.49809	0.115504	17.907	0.00344832	CD11b
ENSMUSG00000091679	Vmn2r96	2	0.555238	37	0.0138399	CD11b
