# Supplementary material for: A Systems Biology Approach to the Analysis of Subset-Specific Responses to Lipopolysaccharide in Dendritic Cells
Source: PLoS One. 2014 Jun 20;9(6):e100613. doi: 10.1371/journal.pone.0100613 (PMC4065045; doi:10.1371/journal.pone.0100613)
Supplement: Table S4 — Gene list of differential pathway modulators in CD8 and CD11b DCs from this RNA-Seq study, as depicted in Figure 4A . (XLSX) [file pone.0100613.s009.xlsx]

## Sheet: Table S4
Figure 4A
CD8	Common	CD11b
Anxa2	1600014C10Rik	Atxn1
Atf3	Actn1	Bcl2l1
Birc2	Bhlhe40	Bcl2l11
Cd81	Ccl5	Cd209b
Ctnnd1	Cd14	Cdkn1a
Ddx58	Cd4	Erc1
Dnajb1	Cebpb	Fosl2
Egr1	Cish	Fth1
Fkbp5	Ctsd	Gadd45a
Gadd45g	Dusp1	Hmox1
Hspa1b	Ets2	Id1
Ikzf4	F7	Id2
Il12b	Fabp5	Igf2r
Il1r1	Fas	Il15
Itgam	Fn1	Il1rap
Jak3	Fos	Jdp2
Ksr1	Fosb	Map4k4
Map2k6	Fscn1	Myo1d
Mef2c	Gadd45b	Nfe2
Nfkbia	Ier3	Nlrp12
Peli2	Ikbke	Nos2
Prdm1	Il7r	Notch1
Pygl	Irak3	Notch3
Relb	Irf7	Optn
Sertad1	Jun	Pld3
Spib	Kdr	Plin2
Stat4	Lgals3bp	Pnrc1
Tgm2	Macf1	Prdx5
Tnfaip3	Mertk	Rhbdf2
Traf1	Mmp9	Rhoc
Zfp36	Msr1	Sh3bp5
	Oas3	Slc12a2
	Plk3	Snap23
	Ppp1r15a	Sod2
	Ptpn1	Tlr2
	Rsad2	Tlr4
	S100a8	Tnf
	Schip1	Trib1
	Slc4a8	Trim29
	Socs1	Tuba8
	Socs3	Usp2
	Stk39
	Tnfrsf4
	Tnfrsf9
	Usp18
	Vdr
	Zbp1
