# Supplementary material for: A Systems Biology Approach to the Analysis of Subset-Specific Responses to Lipopolysaccharide in Dendritic Cells
Source: PLoS One. 2014 Jun 20;9(6):e100613. doi: 10.1371/journal.pone.0100613 (PMC4065045; doi:10.1371/journal.pone.0100613)
Supplement: Table S5 — Full node lists and corresponding network characteristics for the subnetwork of LPS-responsive genes in CD8 DCs. (XLSX) [file pone.0100613.s010.xlsx]

## Sheet: TableS5
Gene	Fold Change (n.s. = not significant)	Hub Degree	Unique to CD8	Localisation	Tlr4 Core
Tlr4	n.s.	6	Common	Cell surface	Tlr4 Core
Mapk1	n.s.	9	Common	Nucleus	Tlr4 Core
Nfkbia	4.9764	10	Common	Nucleus	Tlr4 Core
Irf7	7.6704	11	Common	Nucleus	Tlr4 Core
Ikbke	14.882	15	Common	Nucleus	Tlr4 Core
Traf6	n.s.	16	Common	Nucleus	Tlr4 Core
Fos	14.696	20	Common	Nucleus	Tlr4 Core
Jun	10.238	39	Common	Nucleus	Tlr4 Core
Tab2	n.s.	3	Unique	Nucleus	Tlr4 Core
Mapk11	n.s.	3	Unique	Plasma membrane	Tlr4 Core
Map3k7	n.s.	5	Unique	Unknown	Tlr4 Core
Mxd1	6.28078	1	Common	Nucleus
Klf6	5.71845	1	Common	Nucleus
S100a9	12.2376	1	Common	Nucleus
Abtb2	13.5142	1	Common	Unknown
Car4	10.4963	1	Common	Cell surface
S100a8	12.6515	1	Common	Extracellular
Lcn2	13.1047	1	Common	Extracellular
Gbp2	20.2568	1	Common	Plasma membrane
Npr1	285.226	1	Common	Plasma membrane
Gpnmb	13.5489	1	Common	Plasma membrane
Csf1	6.55352	1	Common	Extracellular
Scin	17.891	1	Common	Cytoplasm
Msr1	23.3976	2	Common	Plasma membrane
Srf	n.s.	2	Common	Nucleus
Ntrk3	n.s.	2	Common	Plasma membrane
Dock9	13.9939	2	Common	Unknown
Ube2l6	8.04684	2	Common	Unknown
Atp2b4	41.3129	2	Common	Plasma membrane
Myb	n.s.	2	Common	Nucleus
Nfil3	8.53487	2	Common	Nucleus
Dok3	11.6896	2	Common	Plasma membrane
Cd14	9.65623	2	Common	Extracellular
Ly96 :: S100a8 :: Tlr4	n.s.	2	Common	Extracellular
Rsad2	23.4781	2	Common	Plasma membrane
Rif1	n.s.	2	Common	Nucleus
Tnfrsf9	42.9431	2	Common	Cell surface
Il4ra	4.99092	2	Common	Extracellular
Ier3	8.77375	2	Common	Plasma membrane
Acta1	n.s.	3	Common	Cytoplasm
Hdac4	n.s.	3	Common	Nucleus
Dusp1	14.3792	3	Common	Nucleus
Tnfrsf4	12.8538	3	Common	Cell surface
C3	12.3807	3	Common	Extracellular
Myc	n.s.	3	Common	Nucleus
Slc4a1	n.s.	3	Common	Plasma membrane
Mertk	24.7172	3	Common	Plasma membrane
Il15ra	10.8777	3	Common	Nucleus
Cd63	11.8958	3	Common	Plasma membrane
Fancd2	n.s.	3	Common	Nucleus
Samsn1	7.5669	3	Common	Nucleus
Ptgs2	35.8993	3	Common	Cell surface
Sema7a	7.25487	3	Common	Cell surface
Spsb1	8.57072	3	Common	Cytoplasm
Ctsd	5.4464	3	Common	Extracellular
Lat	n.s.	3	Common	Cell surface
Calm1	n.s.	3	Common	Cytoplasm
Mmp9	9.52347	4	Common	Extracellular
Map3k5	n.s.	4	Common	Cytoplasm
Nck1	n.s.	4	Common	Cytoplasm
Eef1a1	n.s.	4	Common	Nucleus
Hivep1	n.s.	4	Common	Nucleus
Gadd45b	6.45717	4	Common	Nucleus
Casp8	n.s.	4	Common	Nucleus
Irak3	8.83621	4	Common	Nucleus
Stat5b	n.s.	4	Common	Nucleus
Ppp1r15a	11.0284	4	Common	Unknown
Fabp5	60.5893	4	Common	Cytoplasm
Plk3	7.31786	4	Common	Unknown
Smad4	n.s.	4	Common	Nucleus
Sox4	-6.11999	4	Common	Nucleus
Cdh1	n.s.	4	Common	Cell surface
Ehmt2	n.s.	4	Common	Nucleus
Bcar1	n.s.	4	Common	Cell surface
Pparg	n.s.	4	Common	Nucleus
Cebpa	n.s.	4	Common	Nucleus
Prnp	45.9686	5	Common	Plasma membrane
Elavl1	n.s.	5	Common	Nucleus
Insr	n.s.	5	Common	Nucleus
Fosb	21.2855	5	Common	Nucleus
Lgals3bp	5.92059	5	Common	Extracellular
Runx1	n.s.	5	Common	Nucleus
Kpna2	n.s.	5	Common	Nucleus
Apc	n.s.	5	Common	Nucleus
Jak2	n.s.	5	Common	Nucleus
Bhlhe40	11.121	5	Common	Nucleus
Rb1	n.s.	5	Common	Nucleus
Hp	12.5176	5	Common	Extracellular
Cav1	n.s.	5	Common	Cell surface
Thbs1	10.1827	5	Common	Extracellular
Crk	n.s.	5	Common	Plasma membrane
Pias4	n.s.	6	Common	Nucleus
Nr3c1	n.s.	6	Common	Nucleus
Atf4	n.s.	6	Common	Nucleus
Csf3r	9.46392	6	Common	Plasma membrane
Mdm2	n.s.	6	Common	Nucleus
Cxcr4	5.42399	6	Common	Cell surface
Akt1	n.s.	6	Common	Nucleus
Stat1	n.s.	7	Common	Nucleus
Abl1	n.s.	7	Common	Nucleus
Esr1	n.s.	7	Common	Nucleus
Kdr	10.1538	8	Common	Cell surface
Aire	12.8978	8	Common	Nucleus
Plscr1	7.86295	8	Common	Nucleus
Ywhae	n.s.	8	Common	Cytoplasm
Birc2	6.9146	8	Common	Nucleus
Cd4	-5.78592	8	Common	Cell surface
Fas	8.8307	8	Common	Extracellular
Fscn1	10.9349	8	Common	Cell surface
Cish	21.796	8	Common	Plasma membrane
Shc1	n.s.	8	Common	Nucleus
Gsk3b	n.s.	8	Common	Nucleus
Sertad1	9.74661	9	Common	Nucleus
Ets2	9.99081	9	Common	Nucleus
Lrp1	-6.64263	9	Common	Nucleus
Axl	11.0566	10	Common	Plasma membrane
Hspa8	n.s.	10	Common	Cell surface
Socs1	9.54311	11	Common	Cytoplasm
Stat3	n.s.	11	Common	Nucleus
Fn1	8.78266	12	Common	Extracellular
Crebbp	n.s.	13	Common	Nucleus
Trp53	n.s.	14	Common	Nucleus
Egfr	n.s.	14	Common	Nucleus
Il7r	21.4211	15	Common	Cell surface
Sumo1	n.s.	15	Common	Nucleus
Smad3	n.s.	16	Common	Nucleus
Vdr	31.8104	16	Common	Nucleus
Src	n.s.	17	Common	Cell surface
Actn1	4.8182	20	Common	Nucleus
Grb2	n.s.	20	Common	Nucleus
Ptpn1	5.22882	29	Common	Plasma membrane
Socs3	22.8563	30	Common	Cytoplasm
Cebpb	10.9401	39	Common	Nucleus
Lad1	7.24199	1	Unique	Extracellular
Il2ra	147.062	1	Unique	Cell surface
Pdcd1	89.4528	1	Unique	Cell surface
Papss2	4.26045	1	Unique	Unknown
Snn	2.64806	1	Unique	Plasma membrane
Ctsk	14.2668	1	Unique	Extracellular
Sh2d3c	-5.22782	1	Unique	Plasma membrane
Cdcp1	4.20526	1	Unique	Plasma membrane
Zhx2	9.07617	1	Unique	Nucleus
Gpr183	2.89434	1	Unique	Plasma membrane
Dao	21.796	1	Unique	Unknown
Prdm1	11.4191	1	Unique	Nucleus
Ltbp2	-12.7208	1	Unique	Extracellular
Itgal	-5.15893	1	Unique	Cell surface
Syn3	45.0647	1	Unique	Cell surface
Tnfsf4	91.3075	1	Unique	Extracellular
Ndrg2	55.6681	1	Unique	Nucleus
Rnf43	8.9791	1	Unique	Nucleus
Fam53b	3.65675	1	Unique	Unknown
Sepp1	-5.09268	1	Unique	Extracellular
Agrn	11.8907	1	Unique	Extracellular
Tspan3	4.69136	1	Unique	Plasma membrane
Nostrin	7.48044	1	Unique	Nucleus
Itgam	7.18489	1	Unique	Nucleus
Grin2c	44.8929	1	Unique	Cell surface
Pygl	6.08279	1	Unique	Cytoplasm
Hspa1b	8.91249	1	Unique	Nucleus
Csf1r	n.s.	1	Unique	Plasma membrane
Ifih1	5.22337	1	Unique	Nucleus
Extl1	6.65041	1	Unique	Plasma membrane
Osm	30.9267	1	Unique	Extracellular
Serpinb2	-12.6654	1	Unique	Extracellular
Mdk	21.1966	1	Unique	Extracellular
Adap1	5.30333	1	Unique	Nucleus
Itga1	-11.8365	1	Unique	Cell surface
Il21r	7.52925	1	Unique	Plasma membrane
Fam84b	6.77443	1	Unique	Plasma membrane
Fam101b	10.898	1	Unique	Unknown
Csrp1	2.40293	1	Unique	Nucleus
Ctsb	n.s.	1	Unique	Extracellular
Slpi	10.898	1	Unique	Extracellular
Dpp10	5.97496	1	Unique	Plasma membrane
F10	11.2657	1	Unique	Extracellular
Oas3	22.0587	1	Unique	Cytoplasm
Klk1	n.s.	1	Unique	Unknown
Ifnar1	n.s.	2	Unique	Plasma membrane
Ube3a	n.s.	2	Unique	Nucleus
Homer2	-10.8435	2	Unique	Cell surface
Eno2	5.77858	2	Unique	Plasma membrane
Tcf7	21.0044	2	Unique	Nucleus
Ass1	4.8809	2	Unique	Nucleus
Pkn1	n.s.	2	Unique	Nucleus
Adam22	-7.53274	2	Unique	Plasma membrane
Grn	n.s.	2	Unique	Extracellular
Hnrnpf	n.s.	2	Unique	Nucleus
Il6st	n.s.	2	Unique	Extracellular
Usp18	6.83642	2	Unique	Nucleus
Znf512b	n.s.	2	Unique	Unknown
Fgfr3	n.s.	2	Unique	Nucleus
Traf1	4.82218	2	Unique	Cytoplasm
Slc4a8	9.62047	2	Unique	Plasma membrane
Tbc1d4	4.65668	2	Unique	Cytoplasm
Irf1	n.s.	2	Unique	Nucleus
Hnrnpd	n.s.	2	Unique	Nucleus
Prkce	n.s.	2	Unique	Nucleus
Bcar3	n.s.	2	Unique	Unknown
Il12b	-13.3644	2	Unique	Extracellular
Mif4gd	6.39172	2	Unique	Nucleus
Tmem176a	4.8068	2	Unique	Plasma membrane
Pdlim1	n.s.	2	Unique	Cytoplasm
Phb	n.s.	2	Unique	Nucleus
Ss18l1	n.s.	2	Unique	Nucleus
Il12a :: Il12b :: Il12rb2	n.s.	2	Unique	Extracellular
Socs2	8.86061	2	Unique	Unknown
Fhl2	n.s.	2	Unique	Nucleus
Homer3	n.s.	2	Unique	Cell surface
Mlh1	n.s.	2	Unique	Nucleus
Cdh5 :: Ctnnb1 :: Kdr :: Tjp1	n.s.	2	Unique	Unknown
Zfp212	n.s.	2	Unique	Unknown
Anxa3	8.69314	2	Unique	Plasma membrane
Tnk2	n.s.	2	Unique	Nucleus
Igsf21	n.s.	2	Unique	Extracellular
Pkp2	n.s.	2	Unique	Cell surface
Itgam :: Itgb1 :: Lgals3	n.s.	2	Unique	Nucleus
Stat6	n.s.	2	Unique	Nucleus
Tnik	n.s.	2	Unique	Nucleus
Spib	5.84555	2	Unique	Nucleus
Itga5 :: Itgb1 :: Mmp9	n.s.	2	Unique	Unknown
Il1r1	16.4943	2	Unique	Cell surface
Prkcc	n.s.	2	Unique	Nucleus
Mef2c	-5.14393	3	Unique	Nucleus
Pin1	n.s.	3	Unique	Nucleus
Ikzf4	18.5128	3	Unique	Nucleus
Kat2b	n.s.	3	Unique	Nucleus
Ahnak	-11.3358	3	Unique	Cell surface
Apoh	n.s.	3	Unique	Extracellular
Rnf7	n.s.	3	Unique	Nucleus
Car2	7.91807	3	Unique	Extracellular
Gipc1	n.s.	3	Unique	Plasma membrane
Ppm1b	n.s.	3	Unique	Unknown
Mta1	n.s.	3	Unique	Nucleus
Smarcc1	n.s.	3	Unique	Nucleus
Tnfaip3	4.99648	3	Unique	Nucleus
Macf1	-5.07969	3	Unique	Plasma membrane
Enam	n.s.	3	Unique	Extracellular
Isg15	15.159	3	Unique	Extracellular
Il2rb	n.s.	3	Unique	Cell surface
Plat	n.s.	3	Unique	Extracellular
Cacna1a	n.s.	3	Unique	Nucleus
S100a6	6.34762	3	Unique	Nucleus
Pram1	8.16285	3	Unique	Unknown
Gtf2f1	n.s.	3	Unique	Nucleus
Cdh1 :: Ctnnb1 :: Ndrg1	n.s.	3	Unique	Unknown
Nme1	n.s.	3	Unique	Nucleus
Batf	n.s.	3	Unique	Nucleus
Map3k4	n.s.	3	Unique	Cytoplasm
Tyk2	n.s.	3	Unique	Nucleus
Ndrg1	5.77586	3	Unique	Nucleus
Il12rb2	n.s.	3	Unique	Cell surface
Ptk6	24.6931	4	Unique	Nucleus
Gem	63.6206	4	Unique	Plasma membrane
Erbb2	n.s.	4	Unique	Nucleus
Dnajb1	5.61709	4	Unique	Nucleus
Ksr1	7.18253	4	Unique	Plasma membrane
Sfn	n.s.	4	Unique	Nucleus
Erbb2ip	n.s.	4	Unique	Nucleus
Eif1b	n.s.	4	Unique	Unknown
Cul5	n.s.	4	Unique	Nucleus
Junb	n.s.	4	Unique	Nucleus
Rora	7.85438	4	Unique	Nucleus
Ctnna1	n.s.	4	Unique	Cell surface
Ptk2b	n.s.	4	Unique	Nucleus
Traf4	n.s.	4	Unique	Nucleus
Ncoa3	n.s.	4	Unique	Nucleus
Ptk2	n.s.	4	Unique	Nucleus
Vcl	n.s.	4	Unique	Cell surface
Stat4	6.22283	4	Unique	Nucleus
Jak1	n.s.	4	Unique	Nucleus
Ptpn11	n.s.	4	Unique	Cell surface
Mapk6	n.s.	4	Unique	Cytoplasm
Ghr	n.s.	4	Unique	Nucleus
Batf3	n.s.	4	Unique	Nucleus
Bag6 :: Ddx58 :: Hectd3 :: Mavs :: Oas3 :: Pds5a :: Ripk2 :: Stat1 :: Traf2 :: Traf6 :: Ube4a	n.s.	4	Unique	Unknown
4933421E11Rik	n.s.	4	Unique	Nucleus
H2afx	n.s.	4	Unique	Nucleus
Lrp8	5.86573	4	Unique	Extracellular
Bcl10	n.s.	4	Unique	Nucleus
Peli2	11.7816	4	Unique	Plasma membrane
Phgdh	10.2618	5	Unique	Unknown
Nono	n.s.	5	Unique	Nucleus
Sfpi1	n.s.	5	Unique	Nucleus
Pcna	n.s.	5	Unique	Nucleus
Zbtb16	n.s.	5	Unique	Nucleus
Cd81	-6.93813	5	Unique	Plasma membrane
Apoe	-6.74917	5	Unique	Extracellular
Trf	-13.8416	5	Unique	Extracellular
Kpnb1	n.s.	5	Unique	Nucleus
A2m	n.s.	5	Unique	Extracellular
Psen1	n.s.	5	Unique	Nucleus
Rhob	12.5314	5	Unique	Nucleus
Pxn	n.s.	5	Unique	Cell surface
Hsf1	n.s.	5	Unique	Nucleus
Fkbp5	5.97023	6	Unique	Nucleus
Smarca4	n.s.	6	Unique	Nucleus
Ddx58	12.9598	6	Unique	Cytoplasm
Shb	6.48953	6	Unique	Plasma membrane
S100a4	6.46449	6	Unique	Nucleus
Egr1	5.66809	7	Unique	Nucleus
Cfh	-19.5208	7	Unique	Nucleus
Itgb1	n.s.	7	Unique	Cell surface
Tnfrsf1b	7.05289	8	Unique	Nucleus
Gadd45g	8.08647	8	Unique	Nucleus
Relb	5.58419	8	Unique	Nucleus
Ctnnb1	n.s.	8	Unique	Nucleus
Vhl	n.s.	8	Unique	Nucleus
Jak3	5.17449	10	Unique	Plasma membrane
Ctnnd1	-7.74225	10	Unique	Nucleus
Smad2	n.s.	10	Unique	Nucleus
Ep300	n.s.	15	Unique	Nucleus
Ywhaz	n.s.	15	Unique	Nucleus
Bcar1 :: Bcar3 :: Cav1 :: Ctnna1 :: Ctnnd1 :: Eef1a1 :: Egfr :: Epha2 :: Erbb2 :: Grb2 :: Kpnb1 :: Pkp2 :: Ptk2 :: Ptk2b :: Pxn :: Sfn :: Shc1 :: Tbrg4 :: Tnk2 :: Yes1 :: Ywhae :: Ywhaz	n.s.	19	Unique	Unknown
Atf3	9.6138	23	Unique	Nucleus
Tgm2	7.45014	24	Unique	Extracellular
Anxa2	5.00288	27	Unique	Extracellular
