# Supplementary material for: A Systems Biology Approach to the Analysis of Subset-Specific Responses to Lipopolysaccharide in Dendritic Cells
Source: PLoS One. 2014 Jun 20;9(6):e100613. doi: 10.1371/journal.pone.0100613 (PMC4065045; doi:10.1371/journal.pone.0100613)
Supplement: Table S6 — Full node lists and corresponding network characteristics for the subnetwork of LPS-responsive genes in CD11b DCs. (XLSX) [file pone.0100613.s011.xlsx]

## Sheet: Tabls S6
Gene	Fold Change (n.s. = not significant)	Hub Degree	Unique to CD11b	Localisation	Tlr4 Core
Actn1	7.96758	10	Common	Nucleus
Cebpb	46.0466	33	Common	Nucleus
Cxcr4	6.1347	9	Common	Cell surface
Fas	22.5117	32	Common	Extracellular
Fos	8.1413	23	Common	Nucleus	Tlr4 Core
Grb2	n.s.	21	Common	Nucleus
Ikbke	55.8391	16	Common	Nucleus	Tlr4 Core
Il7r	10.1127	13	Common	Cell surface
Irf7	9.44077	14	Common	Nucleus	Tlr4 Core
Jun	5.55557	13	Common	Nucleus	Tlr4 Core
Mapk1	n.s.	9	Common	Nucleus	Tlr4 Core
Nfkbia	n.s.	3	Common	Nucleus	Tlr4 Core
Ptpn1	6.10544	28	Common	Plasma membrane
Socs3	39.075	14	Common	Cytoplasm
Src	n.s.	15	Common	Cell surface
Tlr4	6.94963	28	Common	Cell surface	Tlr4 Core
Traf6	n.s.	11	Common	Nucleus	Tlr4 Core
Vdr	26.6047	12	Common	Nucleus
Cdkn1a	7.62617	21	Unique	Nucleus
Fth1	7.04272	24	Unique	Unknown
Fyn	n.s.	10	Unique	Plasma membrane
Gadd45a	26.7853	12	Unique	Nucleus
Id2	7.43357	6	Unique	Nucleus
Ikbkg	n.s.	10	Unique	Nucleus	Tlr4 Core
Irak1	n.s.	7	Unique	Nucleus	Tlr4 Core
Mapk8	n.s.	7	Unique	Nucleus	Tlr4 Core
Myd88	n.s.	6	Unique	Plasma membrane	Tlr4 Core
Nfkb1	n.s.	3	Unique	Nucleus	Tlr4 Core
Notch3	56.279	6	Unique	Nucleus
Rela	n.s.	5	Unique	Nucleus	Tlr4 Core
Ripk1	n.s.	7	Unique	Plasma membrane	Tlr4 Core
Serpinb9	6.59959	8	Unique	Nucleus
Tirap	n.s.	4	Unique	Plasma membrane	Tlr4 Core
Tollip	n.s.	6	Unique	Cytoplasm	Tlr4 Core
Tradd	n.s.	5	Unique	Plasma membrane
Traf3	n.s.	7	Unique	Plasma membrane	Tlr4 Core
Abl1	n.s.	7	Common	Nucleus
Abtb2	29.0316	1	Common	Unknown
Acta1	n.s.	3	Common	Cytoplasm
Aire	9.0519	7	Common	Nucleus
Akt1	n.s.	3	Common	Nucleus
Apc	n.s.	2	Common	Nucleus
Atf4	n.s.	4	Common	Nucleus
Atp2b4	9.78085	1	Common	Plasma membrane
Axl	7.13464	9	Common	Plasma membrane
Bcar1	n.s.	4	Common	Cell surface
Bhlhe40	6.56471	12	Common	Nucleus
Birc2	n.s.	3	Common	Nucleus
C3	25.0257	1	Common	Extracellular
Calm1	n.s.	4	Common	Cytoplasm
Car4	61.7792	1	Common	Cell surface
Casp8	n.s.	6	Common	Nucleus
Cav1	n.s.	9	Common	Cell surface
Cd14	55.9778	4	Common	Extracellular
Cd4	-6.26554	9	Common	Cell surface
Cd63	8.2805	2	Common	Plasma membrane
Cdh1	48.6048	10	Common	Cell surface
Cebpa	n.s.	5	Common	Nucleus
Cish	31.0175	4	Common	Plasma membrane
Crebbp	n.s.	11	Common	Nucleus
Crk	n.s.	4	Common	Plasma membrane
Csf1	42.0467	2	Common	Extracellular
Csf3r	23.1669	8	Common	Plasma membrane
Ctsd	18.082	2	Common	Extracellular
Dock9	11.5413	2	Common	Unknown
Dok3	18.2372	3	Common	Plasma membrane
Dusp1	9.59059	3	Common	Nucleus
Eef1a1	n.s.	5	Common	Nucleus
Egfr	n.s.	11	Common	Nucleus
Ehmt2	n.s.	3	Common	Nucleus
Elavl1	n.s.	10	Common	Nucleus
Esr1	n.s.	5	Common	Nucleus
Ets2	32.8722	5	Common	Nucleus
Fabp5	10.8342	3	Common	Cytoplasm
Fancd2	n.s.	2	Common	Nucleus
Fn1	15.8248	11	Common	Extracellular
Fosb	9.51607	2	Common	Nucleus
Fscn1	8.72758	4	Common	Cell surface
Gadd45b	8.33375	3	Common	Nucleus
Gbp2	21.3597	5	Common	Plasma membrane
Gpnmb	41.9353	1	Common	Plasma membrane
Gsk3b	n.s.	4	Common	Nucleus
Hdac4	n.s.	2	Common	Nucleus
Hivep1	n.s.	4	Common	Nucleus
Hp	37.8522	2	Common	Extracellular
Hspa8	n.s.	7	Common	Cell surface
Ier3	22.3156	3	Common	Plasma membrane
Il15ra	22.287	4	Common	Nucleus
Il4ra	5.9898	3	Common	Extracellular
Insr	n.s.	5	Common	Nucleus
Irak3	24.632	6	Common	Nucleus
Jak2	n.s.	6	Common	Nucleus
Kdr	13.3271	15	Common	Cell surface
Klf6	6.67642	1	Common	Nucleus
Kpna2	n.s.	4	Common	Nucleus
Lat	n.s.	2	Common	Cell surface
Lcn2	33.6172	1	Common	Extracellular
Lgals3bp	6.78754	5	Common	Extracellular
Lrp1	-6.48635	5	Common	Nucleus
Ly96 :: S100a8 :: Tlr4	n.s.	2	Common	Extracellular
Map3k5	n.s.	5	Common	Cytoplasm
Mdm2	n.s.	9	Common	Nucleus
Mertk	33.8623	4	Common	Plasma membrane
Mmp9	11.8068	4	Common	Extracellular
Msr1	15.4593	2	Common	Plasma membrane
Mxd1	11.4585	3	Common	Nucleus
Myb	n.s.	1	Common	Nucleus
Myc	n.s.	2	Common	Nucleus
Nck1	n.s.	10	Common	Cytoplasm
Nfil3	18.9013	1	Common	Nucleus
Npr1	27.9198	1	Common	Plasma membrane
Nr3c1	n.s.	6	Common	Nucleus
Ntrk3	n.s.	2	Common	Plasma membrane
Pias4	n.s.	5	Common	Nucleus
Plk3	10.5472	4	Common	Unknown
Plscr1	9.29011	6	Common	Nucleus
Pparg	n.s.	3	Common	Nucleus
Ppp1r15a	7.75388	4	Common	Unknown
Prnp	8.41921	7	Common	Plasma membrane
Ptgs2	13.0415	3	Common	Cell surface
Rb1	n.s.	3	Common	Nucleus
Rif1	n.s.	3	Common	Nucleus
Rsad2	16.8573	3	Common	Plasma membrane
Runx1	n.s.	4	Common	Nucleus
S100a8	38.8475	2	Common	Extracellular
S100a9	52.8609	2	Common	Nucleus
Samsn1	6.27954	2	Common	Nucleus
Scin	6.38596	1	Common	Cytoplasm
Sema7a	6.19458	4	Common	Cell surface
Sertad1	n.s.	2	Common	Nucleus
Shc1	n.s.	9	Common	Nucleus
Slc4a1	n.s.	2	Common	Plasma membrane
Smad3	n.s.	10	Common	Nucleus
Smad4	n.s.	5	Common	Nucleus
Socs1	16.3721	16	Common	Cytoplasm
Sox4	-7.01282	3	Common	Nucleus
Spsb1	9.07786	2	Common	Cytoplasm
Srf	n.s.	2	Common	Nucleus
Stat1	n.s.	5	Common	Nucleus
Stat3	n.s.	12	Common	Nucleus
Stat5b	n.s.	2	Common	Nucleus
Sumo1	n.s.	13	Common	Nucleus
Thbs1	21.9041	7	Common	Extracellular
Tnfrsf4	13.52	2	Common	Cell surface
Tnfrsf9	11.7186	2	Common	Cell surface
Trp53	n.s.	14	Common	Nucleus
Ube2l6	9.0799	3	Common	Unknown
Ywhae	n.s.	5	Common	Cytoplasm
1600014C10Rik	10.3192	1	Unique	Plasma membrane
Acp1	n.s.	3	Unique	Nucleus
Actn1 :: Hsd17b4 :: Msn :: Pf4 :: Plek :: Rdx :: Sdpr :: Thbs1	n.s.	3	Unique	Unknown
Adamtsl4	18.2722	2	Unique	Extracellular
Adora2a	7.34797	1	Unique	Plasma membrane
Arg1	40.8904	1	Unique	Extracellular
Arhgdia	n.s.	4	Unique	Cell surface
Asprv1	5.48174	1	Unique	Plasma membrane
Atp6v0b	n.s.	2	Unique	Plasma membrane
Atxn1	11.8314	6	Unique	Nucleus
Bag6	n.s.	6	Unique	Nucleus
Bcl2l1	8.75317	10	Unique	Plasma membrane
Bcl2l11	10.2014	5	Unique	Plasma membrane
Bcr	n.s.	1	Unique	Plasma membrane
Becn1	n.s.	2	Unique	Plasma membrane
Bhlhe41	142.5	3	Unique	Nucleus
Bid	n.s.	3	Unique	Plasma membrane
Bst1	31.6311	1	Unique	Plasma membrane
Btk	n.s.	5	Unique	Nucleus
Btrc	n.s.	3	Unique	Nucleus
Cacnb3	11.6882	1	Unique	Plasma membrane
Calm3	n.s.	5	Unique	Cytoplasm
Capn1	n.s.	2	Unique	Plasma membrane
Cbl	n.s.	8	Unique	Nucleus
Ccl5	7.9082	1	Unique	Extracellular
Ccnd2	8.26997	2	Unique	Nucleus
Cd164	5.77907	2	Unique	Plasma membrane
Cd209b	-47	1	Unique	Cell surface
Cd209b :: Ly96 :: Tlr4	n.s.	2	Unique	Unknown
Cd38	7.48353	1	Unique	Nucleus
Cdc16	n.s.	3	Unique	Nucleus
Cebpg	n.s.	4	Unique	Nucleus
Cflar	n.s.	3	Unique	Cytoplasm
Clec4g	-45.3452	2	Unique	Plasma membrane
Crmp1	n.s.	3	Unique	Cytoplasm
Csnk2a1	n.s.	4	Unique	Nucleus
Csnk2b	n.s.	7	Unique	Nucleus
Dab2	17.487	8	Unique	Nucleus
Daxx	n.s.	4	Unique	Nucleus
Dock9 :: Smad3 :: Smad4	n.s.	3	Unique	Unknown
Dok2	17.907	4	Unique	Unknown
Ehd1	6.34681	1	Unique	Plasma membrane
Erc1	9.42417	1	Unique	Plasma membrane
F13a1 :: Hsd17b4 :: Msn :: Plek :: Rdx :: Sdpr :: Thbs1	n.s.	2	Unique	Unknown
F7	72.3675	1	Unique	Extracellular
Fabp4	86.892	1	Unique	Nucleus
Faf1	n.s.	4	Unique	Nucleus
Fasl	n.s.	5	Unique	Extracellular
Fbf1	n.s.	1	Unique	Cell surface
Fbln1	n.s.	6	Unique	Extracellular
Fbxl5	5.35696	1	Unique	Cytoplasm
Fbxw11	n.s.	2	Unique	Nucleus
Fcgr1	16.3939	4	Unique	Cell surface
Fnbp1l	12.1014	1	Unique	Plasma membrane
Fosl2	11.4506	2	Unique	Nucleus
Fxr2	n.s.	3	Unique	Cytoplasm
Gas7	11.9968	1	Unique	Cytoplasm
Gm10116	n.s.	3	Unique	Unknown
Golm1	n.s.	3	Unique	Cytoplasm
Hip1	7.50577	1	Unique	Nucleus
Hk3	9.34637	1	Unique	Unknown
Hmox1	28.6298	1	Unique	Nucleus
Hsp90b1	n.s.	4	Unique	Cytoplasm
Htra1	66.252	1	Unique	Extracellular
Id1	110	3	Unique	Nucleus
Igf1r	n.s.	4	Unique	Cell surface
Igf2r	15.047	1	Unique	Nucleus
Il15	9.72036	3	Unique	Extracellular
Il1b	9.08569	1	Unique	Extracellular
Il1rap	16.8586	4	Unique	Extracellular
Inpp5d	n.s.	4	Unique	Plasma membrane
Itga5	11.2497	3	Unique	Cell surface
Itgax	n.s.	2	Unique	Cell surface
Lbp	n.s.	3	Unique	Extracellular
Lck	n.s.	5	Unique	Plasma membrane
Lgals1	n.s.	5	Unique	Nucleus
Lgals3	n.s.	4	Unique	Nucleus
Lilrb4	17.5802	1	Unique	Plasma membrane
Map4k4	5.38804	4	Unique	Cytoplasm
Max	n.s.	2	Unique	Nucleus
Mmp7	24.4623	1	Unique	Extracellular
Mrc1	13.6047	2	Unique	Cell surface
Msn	n.s.	6	Unique	Nucleus
Mx2	7.50741	3	Unique	Cytoplasm
Myl3	n.s.	2	Unique	Unknown
Myod1	n.s.	5	Unique	Nucleus
Myof	7.15266	1	Unique	Nucleus
N4bp1	5.66497	1	Unique	Nucleus
Nfe2	14.2636	4	Unique	Nucleus
Ninj1	6.80358	1	Unique	Plasma membrane
Nlrp12	104.065	3	Unique	Cytoplasm
Nos2	71.6281	6	Unique	Nucleus
Notch1	6.82172	3	Unique	Nucleus
Nov	63.8912	3	Unique	Extracellular
Nr5a2	n.s.	2	Unique	Nucleus
Nrp2	9.47548	2	Unique	Plasma membrane
Ntrk1	n.s.	2	Unique	Cell surface
Optn	17.7365	9	Unique	Cytoplasm
P2rx7	-7.62814	3	Unique	Nucleus
Pacsin1	n.s.	2	Unique	Cytoplasm
Padi4	29.9783	1	Unique	Nucleus
Pdlim7	19.8256	4	Unique	Cell surface
Pias1	n.s.	2	Unique	Nucleus
Pld3	12.351	2	Unique	Plasma membrane
Plxna1	n.s.	3	Unique	Plasma membrane
Pnrc1	5.48523	2	Unique	Unknown
Ppp1r3d	20.7467	1	Unique	Unknown
Ptpn6	n.s.	5	Unique	Nucleus
Ptpro	-6.36296	3	Unique	Unknown
Rarb	n.s.	1	Unique	Nucleus
Rasa1	n.s.	5	Unique	Plasma membrane
Rffl	6.86845	1	Unique	Plasma membrane
Rhbdf2	7.31203	1	Unique	Plasma membrane
Rhoc	21.3127	3	Unique	Nucleus
Ripk2	n.s.	4	Unique	Cytoplasm
Rnf216	n.s.	2	Unique	Unknown
Schip1	35.3489	5	Unique	Cytoplasm
Sell	12.0564	2	Unique	Cell surface
Setbp1	-18.9835	1	Unique	Nucleus
Setdb1	n.s.	3	Unique	Nucleus
Siglec1	27.6999	1	Unique	Extracellular
Slc11a1	11.3111	1	Unique	Plasma membrane
Slc40a1	14.2019	3	Unique	Plasma membrane
Smarca2	n.s.	3	Unique	Nucleus
Snap23	5.22086	1	Unique	Nucleus
Sod2	9.18732	6	Unique	Cytoplasm
Spp1	9.90541	3	Unique	Extracellular
Srxn1	9.76746	1	Unique	Cytoplasm
Stub1	n.s.	2	Unique	Nucleus
Susd2	5.68648	1	Unique	Plasma membrane
Sykb	n.s.	5	Unique	Cytoplasm
Tcap	n.s.	1	Unique	Cytoplasm
Tlr2	10.4985	11	Unique	Cell surface
Tnf	7.09679	12	Unique	Extracellular
Tnfrsf1a	n.s.	4	Unique	Nucleus
Tns1	-6.41959	1	Unique	Cell surface
Trib1	14.9747	1	Unique	Nucleus
Trim28	n.s.	3	Unique	Nucleus
Trim29	54	2	Unique	Cytoplasm
Tsc1	n.s.	3	Unique	Plasma membrane
Ube2i	n.s.	7	Unique	Nucleus
Ubr1	n.s.	5	Unique	Cytoplasm
Uchl5	n.s.	6	Unique	Nucleus
Upp1	27.1163	1	Unique	Cytoplasm
Usp2	35.814	5	Unique	Nucleus
Vegfa	n.s.	3	Unique	Extracellular
Vim	n.s.	8	Unique	Plasma membrane
Zbp1	10.7224	2	Unique	Nucleus
Zhx1	n.s.	5	Unique	Nucleus
