# Supplementary material for: A Systems Biology Approach to the Analysis of Subset-Specific Responses to Lipopolysaccharide in Dendritic Cells
Source: PLoS One. 2014 Jun 20;9(6):e100613. doi: 10.1371/journal.pone.0100613 (PMC4065045; doi:10.1371/journal.pone.0100613)
Supplement: Table S7 — Gene list of differential pathway modulators in thioglycolate-elicited peritoneal macrophages and bone-marrow derived macrophages, as depicted in Figure 4B . (XLSX) [file pone.0100613.s012.xlsx]

## Sheet: Table S7
Figure 4B
Thioglycolate Macrophages	Common	Bone-Marrow Macrophages
0610007P14Rik	1600014C10Rik	4930432K21Rik
2810422J05Rik	1700052N19Rik	Acap3
4930506M07Rik	1810029B16Rik	Acp1
Abcb6	2010106G01Rik	Ahsa1
Abcc1	Abca1	Akap8
Abl1	Acot13	Anxa1
Acad11	Acp5	Apba3
Acads	Acsl3	Apbb2
Acat2	Actn4	Apex1
Acly	Adss	Arap1
Actn1	Aes	Arglu1
Adam15	Aff1	Arpp19
Adap2	Ahr	Atf3
Ahcy	Aldh9a1	Atg9a
Akt1	Ankrd28	Atm
Aldoa	Arhgap9	Atp1a1
Aldoc	Arrb1	Aurka
Ankle2	Arrb2	Bag2
Ankrd17	Asrgl1	Bid
Ap2a1	Atic	Birc6
Aplp2	Atxn1	Braf
Aprt	Azi2	Brca1
Araf	B230120H23Rik	Capn2
Arfip2	Batf	Cbfb
Arl6ip4	Batf2	Ccdc14
Ascc1	Bbs7	Cchcr1
Ascc3	BC088983	Ccnd1
Asns	Bcl2	Cdc25b
Atf1	Bcl2l11	Cdc25c
Atg12	Bcl3	Cdt1
Atg5	Birc3	Cenpe
Atg9a	Bri3bp	Cep152
Atm	C1qbp	Chek1
Bach2	Casp1	Creb1
Bag3	Casp7	Crem
Banp	Cav1	Csnk2a2
Bcl6	Cblb	Ctbp2
Bhlhe40	Ccdc50	Ctps
Bid	Ccl5	D930014E17Rik
Birc2	Cd40	Ddit3
Blvra	Cd93	Dusp1
Bmf	Cdk2	Dusp22
C130039O16Rik	Cebpa	Dusp6
Cacybp	Cebpb	Eif2c3
Calm1	Cep164	Eif4e2
Calm3	Cflar	Elf1
Camk2d	Cish	Elk4
Caml	Ckb	Epha4
Casp3	Cnnm3	Erlin1
Casp6	Commd10	Esd
Casp8	Cradd	Ets1
Casp9	Cryz	Etv1
Cbr1	Cyb5	Ezh2
Ccdc28a	Daam1	Ezr
Ccdc47	Daxx	Fadd
Cd14	Dbp	Fam48a
Cd44	Ddx26b	Fanca
Cdk5rap3	Ddx58	Fancd2
Cdkn1a	Dnaja1	Fgr
Cdkn1b	Dnajc3	Fkbp5
Chd3	Dnmt1	Flt1
Clu	Dst	Fosl2
Commd6	Dstyk	Gadd45a
Commd7	Dusp16	Gtpbp1
Copg	Dusp19	H2afx
Coro1a	Dusp3	Hipk2
Cotl1	Dzip3	Hmga1
Cpsf6	E2f1	Hmga2
Ctnnbl1	Ehmt1	Hmgb2
Cyb5b	Eif2ak2	Hmmr
Cyhr1	Eif5a2	Hmox1
Dach1	Eps8	Hspa14
Ddit3	Erp29	Hspa4
Ddt	Etf1	Id3
Ddx24	Ethe1	Ifnar1
Ddx46	Ets2	Il10
Dusp4	Fas	Il1rl1
Dync1h1	Fkbp4	Il7r
Dynll1	Fos	Impdh2
Dynlt1b	Fscn1	Ipo9
Ech1	Gadd45b	Irak1bp1
Echs1	Gart	Irak2
Eef1a2	Gch1	Jdp2
Egln3	Git2	Kat2a
Eif2c1	Glo1	Kif11
Eif2c2	Glud1	Kif18a
Eif2c3	Glul	Kpna4
Ell	Gm5884	Limk1
Ep400	Gmppb	Lmo2
Etfb	Golga3	Lrrcc1
Fam115a	Golm1	Ly96
Fam50a	Gtf2f1	Mad2l1
Fasn	Gtf2i	Man1a2
Flt4	Gtpbp2	Map2k4
Fmr1	Hadh	Map2k6
Foxo3	Haus3	Map3k12
Fus	Hdac5	Map3k14
Fyb	Hdac6	Map3k5
Gadd45a	Hhex	Mapk8ip1
Gadd45g	Hif1a	Mapkapk3
Gfpt1	Hmgb1	Mapre1
Glb1	Hnrnpl	Mavs
Glrx3	Hnrnpr	Mbd4
Gm10053	Hook2	Mcm10
Gpx4	Hspa1b	Mcm6
Grb10	Htra2	Mdfic
Grhpr	Ier3	Mef2c
Gripap1	Ifi35	Mertk
Gsk3b	Ifnar2	Mlst8
Gstm5	Ikbip	Mmp9
Gsto1	Ikbke	Myc
Gstp1	Il12b	Myh9
Gxylt1	Il15	Myst2
Hdac1	Il17ra	Naa50
Hdgf	Il6st	Nasp
Hectd3	Insr	Nck1
Herc1	Irak3	Ncoa2
Herpud1	Irak4	Nedd4l
Hexim1	Irf1	Nek2
Hipk2	Irf7	Nfatc2
Hivep1	Jak2	Nfe2l1
Hsd17b4	Jun	Npepps
Hsdl2	Junb	Nr3c1
Htt	Kif20b	Nudt5
Hyou1	Kpna3	Optn
Idh3a	Lage3	Pabpc4
Ifngr1	Ldhb	Pcmt1
Il12a	Lman2	Pcna
Il1rap	Lpxn	Pde8a
Il2rg	Lrrfip1	Pias2
Ing4	Lta4h	Pias3
Ino80e	Lyl1	Pias4
Ints3	Mafb	Plk1
Iqsec1	Malt1	Plk3
Irak1	Map3k4	Plxdc2
Irf2	Map3k7	Pnrc1
Irf8	Map3k8	Polr3d
Irf9	Map4k1	Ppm1g
Jazf1	Mapk14	Ppp2cb
Jup	Mapkapk2	Ppp5c
Kars	Mapkbp1	Prkcd
Kat2b	March5	Prpf19
Kbtbd7	Marcks	Psma6
Kctd17	Maz	Ptk2
Kctd20	Mbp	Ptpn1
Kdr	Mcm2	Ptprc
Keap1	Mcm3	Ptpre
Klc1	Mcm5	Ptrh2
Kpnb1	Mcm7	Rbbp5
Krt8	Mef2d	Rbbp7
Ktn1	Mefv	Rbl1
Lamc1	Mib1	Rcc1
Lap3	Mical1	Rlim
Las1l	Mknk1	Rnf219
Lck	Mknk2	Rock2
Lcmt1	Mlec	Rpa3
Ldb1	Mlh1	Rps6ka3
Letm1	Mlkl	Rtn4
Lgals3bp	Mllt6	Rufy1
Lrrc59	Msh2	Sat1
Lsp1	Msr1	Scoc
Ly86	Mta3	Sec23b
Mafk	Mtdh	Setd6
Man1a2	Mthfd1	Setdb1
Map2k1	Myd88	Sf3b1
Map3k1	Naa10	Sfpi1
Map3k2	Nap1l1	Sfxn1
Map3k3	Ncor2	Sh3glb1
Map3k5	Nfatc1	Siah2
Map4k5	Nfkb1	Sigirr
Mapk6	Nfkb2	Sip1
Mapkapk3	Nfkbia	Sirt1
Mapre3	Nfkbib	Slc12a2
Mbd3	Nfkbie	Slk
Mdm2	Nfkbiz	Sos1
Mertk	Nmi	Spry2
Mib2	Nos2	Sqstm1
Mobkl2b	Notch1	Ss18
Mon1a	Notch2	St7
Mpp1	Nt5dc2	Stat6
Naa15	Nudt21	Supt6h
Nagk	Nup155	Surf4
Napa	Otud5	Sykb
Nbr1	Otud7b	Taf6
Ncbp2	Paics	Tardbp
Ncoa2	Pak1	Tarsl2
Nfatc3	Parp1	Tax1bp1
Nfxl1	Parvg	Tbpl1
Nlk	Pdxk	Tcf7l2
Nlrx1	Peli1	Tcfcp2
Npc1	Pi4k2b	Tgif1
Nsd1	Pik3r1	Ticam1
Oas3	Pla2g4a	Tlr4
Oat	Pml	Tmem173
P4ha1	Pnpt1	Tnfrsf14
Pa2g4	Polr2a	Tnfsf14
Pcmt1	Polr2e	Tnip2
Pcyt1a	Pparg	Top2a
Pdcd6ip	Ppp1r15a	Traf3ip3
Pdpk1	Ppp2r5c	Traip
Pea15a	Prdm1	Trim28
Peli2	Prdx5	Trmt2a
Pfkl	Prkd3	Trp53
Pfkp	Prkra	Tspyl4
Phf7	Psmd10	Tubb2c
Phpt1	Pten	Txlng
Pir	Ptprs	Tyk2
Pkn1	Rab10	Uaca
Plcb2	Racgap1	Uba2
Plin2	Ralgds	Ube2e3
Polrmt	Rb1	Uggt1
Por	Rbl2	Unc45a
Ppp1cc	Rbpms	Vars
Ppp3cb	Rcc2	Vav1
Prep	Rel	Wnk1
Prkaca	Relb	Wrnip1
Prkcb	Rfc1	Wtap
Prkce	Rhbdf2	X99384
Psen2	Ripk1	Xbp1
Psma5	Ripk2	Ywhah
Ptk2	Rnf31	Zbtb16
Ptp4a3	Rpl22	Zfand5
Ptpn2	Rps6ka4	Zfp36l1
Ptpn6	Rrm1	Zranb1
Pygl	Rsad2
Rabggta	Rxra
Ranbp1	Sae1
Rarg	Samhd1
Rars	Sbds
Rb1cc1	Schip1
Rbbp8	Sdc4
Rbl1	Sdccag8
Rela	Sept11
Rexo2	Sept9
Rgs14	Sertad1
Rnf187	Setd7
Rnh1	Sike1
Rpl13	Sin3a
Rpn1	Sirt5
Rps6ka1	Siva1
Rsf1	Ski
Rusc1	Skil
Sar1a	Slc39a14
Sestd1	Smarcc1
Sh3bp5	Smc2
Sirt6	Smc3
Slc25a10	Smc4
Smad5	Socs1
Smarca2	Socs3
Snapin	Sod2
Snw1	Sord
Socs6	Spag9
Sphk1	Src
Spnb2	Ssx2ip
Srf	Stat2
Ssr1	Stat3
Stat1	Stk39
Stip1	Stradb
Stk11ip	Stx11
Stt3b	Sumo3
Taf4a	Tank
Tagln2	Tcf3
Taldo1	Tcf4
Tbk1	Tdp2
Tcf7l2	Tec
Tdg	Tfrc
Tkt	Tgfbr1
Tlr7	Tgfbr2
Tlr8	Tgm2
Tlr9	Tifa
Tmed10	Tjp2
Tmod3	Tle1
Tnfrsf11a	Tlk2
Tnfrsf13b	Tlr1
Tob1	Tlr2
Tpx2	Tlr3
Traf5	Tmem109
Trib3	Tnf
Trim29	Tnfaip3
Trim41	Tnfrsf1a
Tuba1a	Tnfsf10
Tusc2	Tnip1
Txn1	Tnrc6b
Ube2e1	Tpm1
Usf2	Traf1
Usp4	Traf2
Vcpip1	Traf3ip1
Vdac1	Trafd1
Vps24	Trim21
Vrk2	Trim37
Xrn2	Triobp
Yipf5	Tsc1
Yy1	Tsc22d3
Zfp219	Ttyh2
Zfp746	Tubg1
Zmym6	Ube2f
	Ube2i
	Unc119
	Usp18
	Usp2
	Vasp
	Wdr62
	Wwp1
	Xpo7
	Ythdf1
	Zbp1
	Zc3h12a
	Zc3h12c
	Zfp36
