# Supplementary material for: A Systems Biology Approach to the Analysis of Subset-Specific Responses to Lipopolysaccharide in Dendritic Cells
Source: PLoS One. 2014 Jun 20;9(6):e100613. doi: 10.1371/journal.pone.0100613 (PMC4065045; doi:10.1371/journal.pone.0100613)
Supplement: Table S8 — Gene list of differential pathway modulators in Vδ1 and Vδ2 γδ T cells, as depicted in Figure 4C . (XLSX) [file pone.0100613.s013.xlsx]

## Sheet: Table S8
Figure 4C
Vδ1 γδ T cells	Common	Vδ2 γδ T cells
AHSG	DUSP3	ALPI
AKR1C1	DYRK1A	APBA2
ATRNL1	EIF4A1	BARX2
C19orf57	H2AFX	CABP1
C1QB	IFNA2	CALD1
CCL11	MYEF2	CEBPE
CD4	NGFR	CLGN
CTNND1	NOL3	CNTN2
DCN	TCP11	CSF1R
DDC	YBX1	CTBP2
DKK3		EPHB4
ERG		FOSB
ETV1		HCFC1
FAM48A		HLF
FN1		HNF1A
FOSL1		HNF4A
FRMD8		IL1B
GATA1		KLF5
GATA2		MERTK
GNGT1		MSR1
GP1BB		MUC1
GSTM3		NCOR2
GUCY1A3		NHP2
IFI27		NOX1
IGFBP7		NR4A1
IL4		PDE4DIP
IRAK3		PKP2
ITGAM		PTPRR
LAGE3		RIPK4
MAPK12		SKIL
MAPK8IP3		SMARCA4
MAPRE3		TEK
MARCKS		TLR2
MBOAT7		TNFRSF4
MSR1		TPM1
MTOR		TRIO
MYT1		TSPAN2
NR1H4		XPNPEP1
NTN1		ZFYVE9
OBSL1
PAX8
PCK1
PEX5
PKNOX2
PRKCA
PRKCE
PRKD1
PYCRL
PYGL
RAG1
RASAL2
RET
RIPK4
RPS12
RPS3A
SERPINA4
SMARCA4
SMURF1
SNX1
SOCS1
TAF4
TAL1
TCAP
TCF3
TCF4
TEK
TIMM50
TLE1
TLR7
TLR8
TPM1
UNC93B1
WRNIP1
ZFAND5
