# Supplementary material for: A Systems Biology Approach to the Analysis of Subset-Specific Responses to Lipopolysaccharide in Dendritic Cells
Source: PLoS One. 2014 Jun 20;9(6):e100613. doi: 10.1371/journal.pone.0100613 (PMC4065045; doi:10.1371/journal.pone.0100613)
Supplement: Table S9 — Gene list of differential pathway modulators in retinal vascular endothelium and choroidal endothelial cells, as depicted in Figure 4D . (XLSX) [file pone.0100613.s014.xlsx]

## Sheet: Table S9
Figure 4D
Retinal Endothelial Cells	Common	Choroidal Endothelial Cells
EIF4G1	ATF3	ALCAM
IFI6	BCL3	APBA3
IL1RL1	BCL6	ARHGEF2
LYN	BIRC3	ATF2
NUP62	CCL2	BCL2A1
TPR	CCL20	BHLHE40
	CD69	BIRC2
	CEBPD	CASP7
	CFLAR	CD40
	CSF1	CDKN1A
	CSF2	CEBPB
	CSF2RB	CREB3
	CSF3	CREB5
	CX3CL1	CSTF3
	CXCL1	CXCR4
	CXCL10	DDX58
	CXCL2	DNAJA1
	CXCL3	DUSP4
	DUSP5	DUSP8
	ETS1	ETS2
	FOSL2	ETV6
	GATA2	F2RL1
	GCH1	FOXO3
	HEY1	GBP1
	HIVEP1	GBP2
	ICAM1	GFPT1
	ID1	GTPBP2
	ID2	HES1
	IER3	HIPK2
	IFNAR2	HIPK3
	IFNGR1	IFIT1
	IL15	IFIT3
	IL18R1	IRS2
	IL1B	ISG20
	IL6	JUND
	IL8	LRRFIP2
	IRF1	MAF
	IRF2	MAFG
	JUNB	MAP2K6
	LYL1	MAP3K11
	MAP3K8	MAP4K5
	MEF2C	MAPK6
	NFKB1	MBD4
	NFKB2	MCL1
	NFKBIA	MYC
	NFKBIE	NFATC1
	PMAIP1	NFATC3
	RCAN1	NFE2L2
	RELB	NLK
	RIPK2	NRIP1
	SDC4	OPTN
	SELE	PELI1
	SLC12A2	PLAU
	SMAD6	PLK3
	SMAD7	POLR3D
	SOCS1	PPP1R15A
	SOD2	PPP2R1B
	SPRY2	PSEN1
	SQSTM1	PTGS2
	TANK	RANGAP1
	TLE1	RARA
	TNFAIP2	RASAL2
	TNFAIP3	RGS3
	TNFRSF9	RNF19A
	TNFSF10	RXRA
	TNIP1	SAT1
	TRAF1	SGPL1
	VCAM1	SIRT1
	ZFP36	SMAD1
		SMAD3
		SRPK1
		STAT5A
		TFRC
		TGIF1
		TNFRSF10B
		TNFRSF1A
		TRAF3
		TRIB1
		TRIM21
		XBP1
