# Supplementary material for: A Systems Biology Approach to the Analysis of Subset-Specific Responses to Lipopolysaccharide in Dendritic Cells
Source: PLoS One. 2014 Jun 20;9(6):e100613. doi: 10.1371/journal.pone.0100613 (PMC4065045; doi:10.1371/journal.pone.0100613)
Supplement: Table S10 — Gene list of differential pathway modulators in cord blood monocytes and neutrophils, as depicted in Figure 4E . (XLSX) [file pone.0100613.s015.xlsx]

## Sheet: Table S10
Figure 4E
Cord-Blood Monocytes	Common	Cord-Blood Neutrophils
ACAD11	ABCA1	ACLY
ACAP3	ABCD3	ACSL3
ACBD6	ACAT2	ADAM17
ACP1	ACP5	ADSS
ADAM15	ACTN4	AFF1
ADAP2	AIP	AKAP8
ADAR	ANXA4	AKAP8L
AGTPBP1	ARHGAP9	AKR1C1
AHCYL2	ARRB1	AKT1
AHR	ATF3	AKT2
ALDOC	ATM	ALDH9A1
AMY2B	ATP6V1H	APC
ANKRD28	BATF	ARF3
ANP32E	BATF3	ARPP19
APEX1	BCL3	ATG16L1
ASCC2	BCL6	ATG5
ASNS	BIRC3	ATG7
ATXN1	BRI3BP	BBS10
BANP	CARD8	BCAP31
BCL2	CASP8	BLVRA
BCL2A1	CCDC28A	BMPR2
BCL2L11	CCL2	BRAF
BLVRA	CCL20	BTK
BMF	CCL4	BUB3
BPNT1	CD44	C10orf137
C9orf78	CD69	CACYBP
CALM1	CDIPT	CALM1
CALM3	CDKN1A	CALM3
CAPN1	CEBPA	CASP1
CARM1	CFLAR	CBFB
CASP7	CISD2	CBL
CAV1	CMTM3	CCDC47
CCDC14	CNOT7	CCDC97
CCL19	CNPY3	CDK2
CCL5	CORO1A	CEBPD
CD36	CPNE2	CEBPE
CD4	CREB5	CEP164
CD40	CSF1R	CEP97
CDK3	CSF2	CISH
CDKN1C	CSF3	CNOT6
CEP152	CTAGE5	COBRA1
CLGN	CTBP2	COPS3
CLN3	CTNND1	COPS4
CLNS1A	CXCL1	CPSF6
CMPK2	CXCL2	CSF1
CNP	CXCL3	CSNK1G1
COG5	DCXR	CYBB
COMMD10	DNAJC3	DACH1
COMMD3	DUSP16	DCTN1
COMMD8	DUSP5	DICER1
COMMD9	EEA1	DNAJB1
COTL1	EFTUD2	DPF2
CPXM1	EIF2C1	DSTYK
CREM	EIF2C2	DUSP10
CRTAM	EIF4E2	DUSP3
CSTF1	EIF4E3	EGR1
CTSD	ESYT1	EIF2C3
CUL1	ETS2	EPHA4
CXCL10	EZH2	ETF1
CXCL11	FGL2	F2RL1
CXCL9	FHL3	FBXO3
CXCR4	FYB	FLT1
CXCR7	GADD45B	FOSB
DDX46	GCH1	FOSL2
DDX58	GIT2	GADD45G
DDX6	GLB1	GLUL
DGCR6	GLRX	GMPS
DHX30	GXYLT1	GSK3B
DLG4	HDAC1	GTF2E2
DNAJA1	HHEX	HAUS3
DNMT1	HIVEP1	HERC1
DOK1	HSDL2	HNRNPM
DUSP1	HSPA6	HSBP1
DUSP10	ICAM1	IL18
DUSP4	IKBIP	IL6ST
DUSP6	IKBKE	IL8
ECH1	IL10	IPO5
EEF1A1	IL12B	IRAK3
EGLN3	IL1A	IRF1
EIF2AK2	IL1B	JDP2
EIF2B4	IL1RL1	JKAMP
EIF3G	IL23A	KAT2B
EIF3L	IL6	KIT
EIF4B	IRAK2	KPNA6
ELL	KCTD12	LCMT1
ENPP2	KIAA1598	LRRFIP1
ERP29	LDB1	MACF1
ESYT2	LIMK1	MAP2K2
ETS1	LPGAT1	MAP2K4
FAM65B	LTA4H	MAP3K1
FAS	LYL1	MAPK6
FKBP5	MAFG	MARCH5
FN1	MAP2K7	MBD4
FOS	MAP3K3	MBOAT7
FSCN1	MAP3K4	MDFIC
GAB2	MAP3K8	MED16
GADD45A	MAP4K4	MED23
GALC	MAPK1	MKL1
GARS	MAPKAPK3	MLH1
GATA2	MCM5	MLLT6
GBP1	MEF2C	MRPL14
GBP2	MERTK	MTDH
GCLC	MTIF3	NAP1L1
GCLM	N4BP1	NCOA3
GFPT1	NCK1	NFKBIE
GLTSCR2	NCOA1	NKIRAS1
GMFB	NFATC3	NLRX1
GMPPB	NFE2	NOD2
GOLT1B	NFKB1	NOMO1
GRB10	NFKB2	NOMO2
GRHPR	NFKBIA	NR3C1
GSTK1	NFKBIZ	NR4A2
GSTP1	NLRP12	NSD1
GTF2I	NQO2	NUDT21
GTPBP1	NUP214	NUP153
HACE1	OPTN	NUPL1
HAMP	PAK1	P4HA1
HDAC4	PDE4DIP	PBXIP1
HDAC5	PELI2	PCMT1
HEATR3	PHKB	PCNA
HERC5	PI4K2B	PDLIM2
HES1	PIM2	PDXK
HEY1	PLAU	PIK3CA
HMGB1	PLAUR	PIN1
HMGB2	PLK3	PKN1
HMGCS1	PLP2	PLCB2
HNRNPC	POLR1D	PNN
HOXA9	PPARD	PPM1A
HPCAL1	PPP1R15A	PPM1G
HSD17B4	PRKCB	PPP1CA
ID2	PSMA6	PPP1CC
IDO1	PTGS2	PPP1R7
IDS	PYCARD	PRKAA1
IFI27	RACGAP1	PRKCI
IFI35	RBL2	PRKCZ
IFI6	RGS14	PRKDC
IFIT1	RIPK2	PRMT5
IFIT2	RNF114	PRPSAP1
IFIT3	RPS6KA5	PSEN1
IFITM1	SEC11A	PSMB10
IFITM3	SF3A3	PSMD4
IFNGR1	SH2D3A	PSME3
IKBKAP	SMARCA2	PTP4A3
IL15	SNAPC5	PXN
IL18R1	SNX1	PYGL
IL1R1	SOCS1	RAB21
IL27RA	SOCS3	RASA1
IL2RA	SORD	REL
IL7R	STAT4	RFWD2
INO80E	STAT5A	RGS3
INSR	SUN2	RHBDF2
IPO8	SYK	RHOT1
IQGAP2	TAF6	RIPK3
IRF1	TBK1	RNF4
IRF2	TFRC	RNF7
IRF3	TGFBR2	ROCK2
IRF7	TKT	RPAP3
IRF9	TLR6	RPS6KA2
ISG15	TMEM189-UBE2V1	RUNX2
ISG20	TMEM66	RWDD3
ITGAM	TNFAIP3	SARS
JAZF1	TNFRSF9	SIAH2
JUN	TNIP1	SIKE1
JUND	TNIP3	SKP2
KBTBD7	TNRC6B	SLK
KCNQ1	TOB1	SMAD3
KIAA1274	TRAF1	SMAD7
KLC1	TRAF3IP2	SMC3
LAP3	TRIM25	SOD2
LGALS2	TRIOBP	SP1
LIMD1	TSC22D3	SPHK1
LYN	TUSC2	SPIN1
MAF	TYK2	SQSTM1
MAN1A2	UBE2V1	SSR1
MANF	UBR2	STRN4
MAP2K3	WTAP	STUB1
MAP3K14	XBP1	TAF4
MAP3K2	YWHAH	TAF4B
MAP3K5	YY1	TANK
MAPK14	ZC3H12A	TCP1
MAPKAP1	ZC3H12C	TICAM1
MAPKAPK2	ZNF516	TICAM2
MARCKS	ZNF652	TIFA
MATR3	ZNHIT1	TIRAP
MAVS		TLR2
MBP		TLR8
MDM2		TM9SF2
MEF2A		TMED7
MEF2D		TNFRSF10B
MEFV		TNIP2
MEN1		TPM1
MICAL1		TPR
MITF		TRAF3
MKNK2		TRIM27
MLKL		TSN
MLLT10		TSNAX
MMP9		TUBA1A
MOV10		TUBA1B
MX1		TUBB6
NCF1		UBE2E1
NEDD4L		UBE2I
NFAT5		UBE2K
NFXL1		UBE2L3
NKTR		VAMP3
NLRC5		VCPIP1
NMI		VPS35
NOD2		VRK2
NOTCH1		VTA1
NR3C1		WNK1
NT5DC2		XRN2
OAS3		YWHAG
OGT		ZBP1
P4HA1		ZBTB25
PAQR3		ZFP36
PDCD2		ZNF746
PDE8A
PDHB
PDS5A
PELI1
PHC2
PIAS3
PIK3CG
PLA2G4A
PLXDC2
PMAIP1
PML
PNPT1
POLR2H
POLRMT
PPA1
PPARA
PPARG
PRDX3
PREP
PRKACA
PSMA3
PTPMT1
PTPN1
PTPN2
PTPRO
RASAL2
RBCK1
RBM8A
RCAN1
RCC2
RCN2
REXO2
RGS12
RHOC
RIOK2
RLIM
RNF187
RPA1
RPL13
RPL35A
RPS6KA1
RPS6KA4
RPS6KB2
RSAD2
RUNX1
RXRA
SAE1
SAR1A
SBF2
SDCCAG8
SEC61A1
SETD7
SFXN1
SGK1
SH3BP5
SIVA1
SKI
SLC12A2
SLC25A6
SMAD1
SMAD3
SMAD6
SMC2
SNAI1
SNAP23
SOS1
SPTAN1
SPTBN1
SRC
SSB
SSBP3
ST7
STAT1
STAT2
STK25
STK38
STK39
STX11
TAP1
TAP2
TARS
TARSL2
TBCD
TBL1X
TCF3
TCF4
TCF7L2
TCP11L1
TGFBR1
TLR1
TLR4
TLR5
TLR7
TMEM173
TNFAIP2
TNFRSF18
TNFRSF4
TNFSF10
TP53
TRAF3IP3
TRAF5
TRIM21
TRIM56
TRIM69
TRMT61B
TSC2
TTC9C
TTYH3
TXLNG
TXN
TXN2
UBE2E3
UBR5
UNC93B1
USP18
USP21
USP31
USP4
VAV1
WDR6
XIAP
XPO7
ZBTB3
ZC3HAV1
ZFP36L1
ZG16B
ZMYM6
