# Supplementary material for: A Systems Biology Approach to the Analysis of Subset-Specific Responses to Lipopolysaccharide in Dendritic Cells
Source: PLoS One. 2014 Jun 20;9(6):e100613. doi: 10.1371/journal.pone.0100613 (PMC4065045; doi:10.1371/journal.pone.0100613)
Supplement: Table S11 — Full node lists and corresponding network characteristics for the subnetwork of LPS-responsive genes in thioglycolate-elicited macrophages. (XLSX) [file pone.0100613.s016.xlsx]

## Sheet: TableS11
Gene	Fold Change (n.s. = not significant)	Hub Degree	Unique to Thioglycolate Macrophages	Tlr4 Core
Hdac5	-14.6935	41	Unique
Traf6	n.s.	41	Unique	Tlr4_Core
Ikbkg	n.s.	38	Unique	Tlr4_Core
Src	14.7062	33	Unique
Nfkb1	8.69075	30	Unique	Tlr4_Core
Rb1	-6.14436	27	Unique
Myc	n.s.	26	Unique
Hdac3	n.s.	23	Unique
Gadd45a	-8.47819	21	Unique
Tbk1	2.36008	20	Unique	Tlr4_Core
Parp1	-4.23617	19	Unique
Nfkb2	22.4153	18	Unique
Hsp90ab1	n.s.	18	Unique
Arrb1	-66.1337	17	Unique
Vim	n.s.	17	Unique
Calm3	-2.83339	16	Unique
Casp3	4.74471	15	Unique
Pml	8.20422	15	Unique
Snw1	2.4189	14	Unique
Ube2d1	n.s.	14	Unique
Cav1	22.1656	14	Unique
Hdac6	-21.5021	14	Unique
Map1lc3b	-4.36651	13	Unique
Prkce	2.57984	13	Unique
Calm1	-2.83339	13	Unique
Daxx	18.4155	13	Unique
Smarca2	-6.41253	12	Unique
Ppp1cc	-2.87411	12	Unique
Myd88	7.01343	12	Unique	Tlr4_Core
Eef1a1	n.s.	12	Unique
Lmna	-6.10445	12	Unique
Tdp2	-2.85792	11	Unique
Prkab1	n.s.	11	Unique
Psen1	n.s.	11	Unique
Gnb2l1	n.s.	11	Unique
Casp9	-6.41747	11	Unique
Hdac4	n.s.	11	Unique
Pparg	-39.6318	11	Unique
Rbl1	7.75221	10	Unique
Eef1g	n.s.	10	Unique
Eif6	3.2756	10	Unique
Skil	5.08777	10	Unique
Dynll1	-2.37218	10	Unique
Bag6	n.s.	9	Unique
Dync1h1	2.43086	9	Unique
Akap13	2.71597	8	Unique
Gzmb	7.71101	8	Unique
Nfe2l2	n.s.	8	Unique
Rpl13	-2.15335	8	Unique
Apc	n.s.	8	Unique
Akt2	n.s.	8	Unique
Casp7	17.027	8	Unique
Gabarapl2	n.s.	8	Unique
Bcl2l1	n.s.	8	Unique
Foxo3	-13.7903	8	Unique
Fasn	-3.43025	7	Unique
Irf1	26.4729	7	Unique
Eif2ak2	13.8814	7	Unique
Rnf31	7.22053	7	Unique
Zhx1	n.s.	7	Unique
Runx2	-14.0872	7	Unique
Disc1	n.s.	7	Unique
Gipc1	n.s.	7	Unique
Casp1	3.26324	7	Unique
Prkca	n.s.	7	Unique
Ncoa3	n.s.	7	Unique
Gys1	-2.64501	6	Unique
Smurf2	n.s.	6	Unique
Actn4	-2.84609	6	Unique
Ddx24	2.68398	6	Unique
Tuba4a	-3.99467	6	Unique
Dab2	2.2694	6	Unique
P4hb	-2.21323	6	Unique
Kifap3	-2.73381	5	Unique
Uba5	n.s.	5	Unique
Eif5a2 :: Kctd17 :: Mpp1 :: Mpp6 :: Optn :: Tbk1 :: Ywhab :: Ywhag :: Ywhah :: Ywhaq :: Ywhaz :: Zfp384	n.s.	5	Unique
Luc7l2	n.s.	5	Unique
Mapk10	n.s.	5	Unique	Tlr4_Core
Rpn1	-2.50697	5	Unique
Gm10053	2.57546	5	Unique
Keap1	2.76927	5	Unique
Mef2d	-7.19273	5	Unique
Eif2c2	-2.64827	5	Unique
Stk3	n.s.	5	Unique
Bag6 :: Ddx58 :: Hectd3 :: Mavs :: Oas3 :: Pds5a :: Ripk2 :: Stat1 :: Traf2 :: Traf6 :: Ube4a	n.s.	5	Unique
Tgfbr2	-6.51602	5	Unique
Rps6ka1	-5.24928	5	Unique
Kpna3	7.96217	5	Unique
Bcl2l11	-7.14731	5	Unique
Dnmt3b	n.s.	5	Unique
Tpi1	-3.04049	5	Unique
Ran	2.41906	5	Unique
Cish	25.0745	5	Unique
Ptn	n.s.	5	Unique
Ikzf1	3.12146	5	Unique
Ilk	n.s.	5	Unique
Tlr3	40.1451	4	Unique
Hbp1	-2.78215	4	Unique
Clec3b	n.s.	4	Unique
Nsf	-3.06298	4	Unique
Ddx20	n.s.	4	Unique
Rbpj	3.8599	4	Unique
Ppa1	5.02078	4	Unique
Sgk3	2.92808	4	Unique
Acp6	-2.5044	4	Unique
Nr2c2	-3.58862	4	Unique
Hsd17b4	-3.15603	4	Unique
Gnb2	n.s.	4	Unique
Dynll2	-2.92761	4	Unique
Aes	-3.29552	4	Unique
Usp33	n.s.	4	Unique
Ddx5	n.s.	4	Unique
Ctnnd1	n.s.	4	Unique
Smc4	-2.64727	4	Unique
Trim25	7.70602	4	Unique
Pdk1	-12.3855	4	Unique
Plagl1	55.2576	4	Unique
Rars	2.89689	4	Unique
Strap	n.s.	4	Unique
Eed	n.s.	4	Unique
Ptprj	5.46901	4	Unique
Bmf	-3.94613	4	Unique
Ppara	n.s.	4	Unique
Cacybp	2.55557	4	Unique
Gnai2	-2.54019	3	Unique
Mefv	113.707	3	Unique
Khsrp	n.s.	3	Unique
Selenbp1	-16.1377	3	Unique
Tkt	-2.28772	3	Unique
Adap1	n.s.	3	Unique
Adar	9.64793	3	Unique
Sh3bp5	27.928	3	Unique
Hspa1b	4.0301	3	Unique
Cenpa	-10.4043	3	Unique
Ets2	9.49597	3	Unique
Map2k1	4.00748	3	Unique	Tlr4_Core
Igf2bp1	n.s.	3	Unique
Schip1	29.249	3	Unique
Ldhb	-12.364	3	Unique
Snai1	n.s.	3	Unique
Muc1	n.s.	3	Unique
Bnip3l	-3.01869	3	Unique
Gm6139	n.s.	3	Unique
Dctn2	n.s.	3	Unique
Taldo1	-2.94931	3	Unique
Dhx36	n.s.	3	Unique
Akap9	n.s.	3	Unique
Psma5	2.99546	3	Unique
Bach1	-3.42318	3	Unique
Rai1	n.s.	3	Unique
Birc2 :: Birc3 :: Cd40 :: Ikbkg :: Map3k1 :: Traf2 :: Traf3 :: Ube2n	n.s.	3	Unique
Dag1	-7.22419	3	Unique
Nsfl1c	n.s.	3	Unique
Krt18	n.s.	3	Unique
Mki67	21.1859	3	Unique
Ppp2r2a	2.67108	3	Unique
Ankrd17	3.98252	3	Unique
Itga4	4.99236	3	Unique
Ass1	14.218	3	Unique
Itgb5	-4.4141	3	Unique
Akap11	n.s.	3	Unique
Nfkbiz	53.1755	3	Unique
Ncoa4	-3.12397	3	Unique
Itga5	3.89822	3	Unique
Psmb9	10.802	3	Unique
F13a1 :: Hsd17b4 :: Msn :: Plek :: Rdx :: Sdpr :: Thbs1	n.s.	3	Unique
Pim2	n.s.	3	Unique
Nmi	22.6856	3	Unique
Tmed10	-2.46408	2	Unique
Hdac3 :: Ncor2 :: Pin1	n.s.	2	Unique
Dhx36 :: Eif2c1 :: Eif2c2	n.s.	2	Unique
Pard3b	8.67114	2	Unique
Cyb5	-3.12679	2	Unique
Rnf14	3.48971	2	Unique
Prkch	-31.8915	2	Unique
Slc25a12	2.23124	2	Unique
Mkl1	-6.21118	2	Unique
Dhcr7	-24.5082	2	Unique
Rsad2	166.798	2	Unique
Kars	2.39468	2	Unique
Stx11	3.95635	2	Unique
Hat1	3.21308	2	Unique
Fam82a2	6.22444	2	Unique
Spag9	-3.4952	2	Unique
Psme1	2.89446	2	Unique
Lta4h	-6.06587	2	Unique
Snapin	-2.50376	2	Unique
Adap2	8.2011	2	Unique
Gng2	-5.81099	2	Unique
Aprt	-2.7004	2	Unique
Itga6	-5.94122	2	Unique
Pea15a	-3.46029	2	Unique
Nrp1	-3.35721	2	Unique
Glud1	-2.38629	2	Unique
Dusp3	-4.17281	2	Unique
Pkp4	3.24518	2	Unique
Srgn	2.58198	2	Unique
Dbi	n.s.	2	Unique
Sar1a	2.13234	2	Unique
Cd93	-6.98253	2	Unique
Adora2a	52.8892	2	Unique
Ankfy1	2.94693	2	Unique
Mov10	34.2264	2	Unique
Oxct1	-5.52499	2	Unique
Sap30	5.28807	2	Unique
Myo1f	-6.53571	2	Unique
Matk	-17.7289	2	Unique
Nampt	4.69769	2	Unique
Sdc1	-3.97946	2	Unique
Masp1	n.s.	2	Unique
Gusb	-2.40096	2	Unique
Wars	7.10154	2	Unique
Spred1	12.8633	2	Unique
Eng	8.92537	2	Unique
Usp18	129.443	2	Unique
Hadh	-5.9924	2	Unique
Zyx	5.92742	2	Unique
Ddx6	59.6208	2	Unique
Gata6	-5.86183	2	Unique
Plec	8.43121	2	Unique
Rgs10	-3.70635	2	Unique
Hgf	-7.1505	2	Unique
Stt3b	-3.0242	2	Unique
Oas3	90.0373	2	Unique
Edn1	854.018	1	Unique
Dusp7	-4.20326	1	Unique
Aldh1b1	11.2167	1	Unique
Kif3a	-3.76556	1	Unique
Rnf13	-2.25237	1	Unique
Plau	19.3258	1	Unique
Psmb10	9.12197	1	Unique
Coro1a	-4.60213	1	Unique
Vamp4	-3.25845	1	Unique
Msr1	7.33378	1	Unique
Dio2	-14.308	1	Unique
Vcpip1	2.81636	1	Unique
Idh1	-20.7547	1	Unique
Sdc4	10.1737	1	Unique
Mllt6	5.09576	1	Unique
Ifit2	1809.59	1	Unique
Marcks	2.91232	1	Unique
Timeless	23.662	1	Unique
Rnf114	5.22872	1	Unique
Pmepa1	58.3341	1	Unique
Brd4	12.6372	1	Unique
Idh3g	-2.18553	1	Unique
Hk2	4.10552	1	Unique
Mrpl42	-2.5941	1	Unique
Thbd	-40.8886	1	Unique
1700037H04Rik	-3.07469	1	Unique
Fabp4	-5.24655	1	Unique
Prkar1b	-3.93935	1	Unique
Pde4b	21.7651	1	Unique
Lass5	-5.90246	1	Unique
Prdx5	4.16974	1	Unique
Asrgl1	-5.04647	1	Unique
Lap3	5.42548	1	Unique
Ttc3	-3.8671	1	Unique
1600014C10Rik	10.8624	1	Unique
4930455F23Rik	-3.77274	1	Unique
Snx24	-17.8662	1	Unique
Csnk1g2	-2.85297	1	Unique
4930506M07Rik	-4.47015	1	Unique
Bach2	-14.5829	1	Unique
Pink1	-3.98002	1	Unique
Pnpt1	5.40972	1	Unique
Znfx1	15.9245	1	Unique
Ept1	-3.61586	1	Unique
Plin2	-2.5188	1	Unique
Peli2	-19.0746	1	Unique
Plek	3.88894	1	Unique
Rab11fip5	-11.3939	1	Unique
Plin3	-5.37442	1	Unique
Cdca8	-10.0883	1	Unique
Csda	n.s.	1	Unique
Hmgn3	4.02585	1	Unique
Adssl1	-10.1284	1	Unique
Psat1	2.92628	1	Unique
Il17ra	8.36151	1	Unique
Abtb2	22.9411	1	Unique
Mina	4.27724	1	Unique
Ing4	-3.95696	1	Unique
2410089E03Rik	-2.27706	1	Unique
Cxcl9	94.3953	1	Unique
Dtx3l	18.0728	1	Unique
BC006779	46.2905	1	Unique
Tep1	-3.01855	1	Unique
Snx27	-3.56427	1	Unique
Mtmr14	4.03254	1	Unique
F10	8.34966	1	Unique
Ivns1abp	-5.97951	1	Unique
Gsk3b	-2.90291	60	Both
Ywhaz	n.s.	35	Both
Sumo1	n.s.	35	Both
Smad3	n.s.	32	Both
Trp53	n.s.	31	Both
Cdkn1a	12.912	29	Both
Ar	n.s.	26	Both
Nfkbia	22.3824	24	Both	Tlr4_Core
Mdm2	3.1043	22	Both
Esr1	n.s.	20	Both
Smad2	n.s.	20	Both
Hif1a	2.3385	19	Both
Stat1	17.5119	19	Both	Tlr4_Core
Ywhaq	n.s.	19	Both
Mcm7	-4.60634	16	Both
Mapk1	n.s.	16	Both	Tlr4_Core
Cdk4	-3.4228	15	Both
Csnk2a1	n.s.	15	Both
Ewsr1	n.s.	14	Both
Rel	7.77624	13	Both
Raf1	n.s.	12	Both
Ppp1ca	n.s.	12	Both
Traf1	106.731	12	Both
Tnf	383.899	11	Both
Elavl1	n.s.	11	Both
Cflar	14.7745	11	Both
Nfkbie	24.193	11	Both	Tlr4_Core
Tnfaip3	14.9492	11	Both
Pcna	n.s.	10	Both
Birc3	4.475	10	Both
Irf7	187.914	10	Both	Tlr4_Core
Jak2	18.2817	10	Both
Tnip1	5.29466	10	Both
Nfkbib	5.39775	9	Both	Tlr4_Core
Rbl2	-5.71267	9	Both
Tnfrsf1b	5.43817	9	Both
Tgm2	11.6128	9	Both
Ski	-5.55634	8	Both
Pin1	n.s.	8	Both
Irf9	4.34862	7	Both
Cd40	2173.54	7	Both
Ddx58	51.6768	7	Both
Optn	n.s.	6	Both
Gbp2	98.0363	6	Both
Ywhah	n.s.	6	Both
Itch	n.s.	6	Both
Prkar2a	-4.92955	6	Both
Lyn	3.23084	6	Both
Wwp1	-5.45515	6	Both
Eps8	-3.72408	5	Both
Serpinb9	12.0813	5	Both
Gmnn	-16.6115	5	Both
Socs3	57.7665	5	Both
Hmgb1	-2.40273	5	Both
Cbx3	-6.60075	5	Both
Nos2	91.5406	5	Both
Malt1	9.94339	4	Both
Trim21	13.3797	4	Both
Syne1	-10.051	4	Both
Dnmt3a	-9.08193	4	Both
Ralgds	36.2053	4	Both
Trim37	-18.1986	4	Both
Ifnar2	3.23583	4	Both
Rb1cc1	-3.97084	4	Both
Lcp2	4.26239	3	Both
Peli1	9.21561	3	Both
Gch1	10.9699	3	Both
Tap1	52.8626	3	Both
Prkaa2	n.s.	3	Both
Sod2	9.2937	3	Both
Nod1	17.6813	3	Both
Tfrc	-3.71654	3	Both
Mvp	2.04364	3	Both
Thbs1	17.99	3	Both
Ppp2r5a	2.59044	3	Both
Mapkapk2	4.28665	3	Both
Patz1	-6.37543	3	Both
Vasp	5.50696	3	Both
Ptgs2	1530.81	3	Both
Pdxk	-5.72419	3	Both
Sav1	3.58336	2	Both
Paics	-2.5421	2	Both
Cdkn2c	-24.1069	2	Both
Mx2	82.9154	2	Both
Irak3	3.55739	2	Both
Prkag2	-13.5855	2	Both
N4bp1	5.29635	2	Both
Socs1	54.4534	2	Both
Junb	5.74417	2	Both
Sirt2	n.s.	2	Both
Rapgef2	5.52621	2	Both
Ifi35	16.4281	2	Both
Ier3	14.462	2	Both
Il6	4639.69	2	Both
Ccl12	127.296	2	Both
Notch2	3.20078	2	Both
Clic4	5.64109	2	Both
Tor1aip1	6.37445	2	Both
Cgnl1	-10.9647	2	Both
Mbp	-5.13735	2	Both
Ctdsp2	-5.4786	2	Both
Gna12	-11.1311	2	Both
Lpxn	-3.03507	2	Both
5031439G07Rik	-11.2831	2	Both
Rassf4	8.6835	2	Both
Ppp4r2	3.40522	1	Both
1810029B16Rik	5.00879	1	Both
Vps54	3.53993	1	Both
Rassf8	-7.85891	1	Both
Tns1	-90.4892	1	Both
Zc3h12a	19.5559	1	Both
4632428N05Rik	-8.74086	1	Both
Ppp1r15b	2.21171	1	Both
Nfic	-13.301	1	Both
Marcksl1	39.9629	1	Both
Arhgap9	-6.38059	1	Both
Parp14	29.3853	1	Both
Txnip	-2.26327	1	Both
Cybb	6.33866	1	Both
Gnpda1	-5.74927	1	Both
Ifih1	34.6139	1	Both
