# Supplementary material for: A Systems Biology Approach to the Analysis of Subset-Specific Responses to Lipopolysaccharide in Dendritic Cells
Source: PLoS One. 2014 Jun 20;9(6):e100613. doi: 10.1371/journal.pone.0100613 (PMC4065045; doi:10.1371/journal.pone.0100613)
Supplement: Table S12 — Full node lists and corresponding network characteristics for the subnetwork of LPS-responsive genes in bone-marrow derived macrophages. (XLSX) [file pone.0100613.s017.xlsx]

## Sheet: TableS12
Gene	Fold Change (n.s. = not significant)	Hub Degree	Unique to Bone-Marrow Macrophages	Tlr4 Core
Brca1	-12.3687	41	Unique
Ep300	n.s.	29	Unique
Stat3	6.12123	28	Unique
Crebbp	n.s.	25	Unique
Grb2	n.s.	23	Unique
Hdac2	n.s.	22	Unique
Cdt1	-7.23935	21	Unique
Nr3c1	3.21579	21	Unique
Ccnd1	-35.7231	21	Unique
Hspa8	n.s.	20	Unique
Ywhag	n.s.	19	Unique
Cdk1	-3.68747	19	Unique
Abl1	n.s.	18	Unique
Cebpb	11.9694	18	Unique
Sp1	n.s.	18	Unique
Mcm2	-31.0855	17	Unique
Csnk2b	n.s.	17	Unique
Sumo2	n.s.	15	Unique
Rad51	-6.20226	14	Unique
Chek1	-37.1013	14	Unique
Rpa1	-4.82788	13	Unique
Mcm4	-6.76424	13	Unique
Skp2	-11.9984	13	Unique
Ptpn1	7.67482	13	Unique
Ppp2ca	n.s.	13	Unique
Rpa2	-5.88251	13	Unique
Terf1	-4.23574	13	Unique
Cul1	n.s.	13	Unique
Rif1	-7.23888	13	Unique
Mcm6	-4.64718	12	Unique
Ywhae	n.s.	12	Unique
Atf3	2.69291	12	Unique
Tbp	n.s.	12	Unique
Cdc20	-7.23828	11	Unique
Mlh1	-2.34882	11	Unique
Cdc6	-35.4161	11	Unique
Exo1	-22.5835	11	Unique
Sertad1	3.18354	11	Unique
Ehmt2	n.s.	11	Unique
Sfn	n.s.	11	Unique
Cdk6	-4.19956	11	Unique
Usp7	n.s.	10	Unique
Mcm5	-5.44498	10	Unique
Hspa9	n.s.	10	Unique
Prkcd	3.06582	10	Unique
Rfc1	-5.36213	9	Unique
Ncor1	n.s.	9	Unique
Kpnb1	n.s.	9	Unique
Cdh1	n.s.	8	Unique
Nedd8	n.s.	8	Unique
Nr4a1	n.s.	8	Unique
Tsg101	n.s.	8	Unique
Tsc22d1	n.s.	8	Unique
Rac1	n.s.	8	Unique
Kpna2	n.s.	8	Unique
Nedd9	-3.15356	8	Unique
Tgfbr1	-6.37754	8	Unique
Kat2b	n.s.	8	Unique
Nedd4l	-6.24519	8	Unique
Rad18	-8.84103	8	Unique
Cdc45	-11.2886	8	Unique
Rps27a	n.s.	8	Unique
Ube3a	n.s.	8	Unique
Uhrf2	n.s.	8	Unique
Pbk	-11.2703	8	Unique
Cdc42	n.s.	8	Unique
Sykb	5.48847	8	Unique
Xiap	n.s.	8	Unique
Mapk8	n.s.	8	Unique	Tlr4_Core
Cbx5	-5.52782	8	Unique
Ube2n	n.s.	8	Unique
Cdc7	-18.1634	8	Unique
Cct3 :: Dhx8 :: Eef1a1 :: Eef2 :: Hsp90ab1 :: Hspa8 :: Hspa9 :: Marcksl1 :: Rps27a :: Tfg :: Tlr2 :: Tubb2a :: Tubb2c :: Tubb5 :: Uba1 :: Vim :: Ywhaq	n.s.	7	Unique
Fas	16.1165	7	Unique
Hspb1	n.s.	7	Unique
Npm1	n.s.	7	Unique
Baiap2	-7.67131	7	Unique
Rbbp7	-2.39409	7	Unique
Copb1	n.s.	7	Unique
Rest	3.61061	7	Unique
Aurkb	-10.5951	7	Unique
Kpna4	2.47585	7	Unique
Htt	n.s.	7	Unique
Hspa5	n.s.	7	Unique
Xbp1	2.37904	6	Unique
Tubb2a	-3.20866	6	Unique
Ing5	n.s.	6	Unique
Cul4a	n.s.	6	Unique
Bcl3	8.76622	6	Unique
Prmt1	n.s.	6	Unique
Samsn1	11.5676	6	Unique
Numa1	-3.42249	6	Unique
Wdr48	n.s.	6	Unique
Pag1	6.1979	6	Unique
Txn1	n.s.	6	Unique
Fanci	-3.83202	5	Unique
Tmpo	-5.75109	5	Unique
SMAD4	n.s.	5	Unique
Pcbd1	n.s.	5	Unique
Mybl2	-13.1464	5	Unique
Hp	446.651	5	Unique
Rgs2	-29.3007	5	Unique
Dek	-3.11861	5	Unique
Smc2	-8.38234	5	Unique
Gtf2h1	n.s.	5	Unique
Fzr1	n.s.	5	Unique
Ube2t	-30.9507	5	Unique
Hck	6.85343	5	Unique
Ctbp1	n.s.	5	Unique
Pias1	n.s.	5	Unique
Ncapg	-6.67363	5	Unique
Pms1	n.s.	5	Unique
Foxm1	-3.45026	5	Unique
Fen1	-5.91458	5	Unique
Fhod1	-3.71205	4	Unique
Bre	n.s.	4	Unique
Dbnl	2.78431	4	Unique
Eid1	-3.51361	4	Unique
Pold2	-4.04906	4	Unique
Mical1	-6.46215	4	Unique
Ncaph	-12.7245	4	Unique
Ddah2	-3.76733	4	Unique
Siva1	-8.10352	4	Unique
Psma6	2.94675	4	Unique
Zbtb7a	2.29233	4	Unique
G3bp1	n.s.	4	Unique
Mbd4	-5.33797	4	Unique
Ap2b1	2.36486	4	Unique
Cenpf	-32.6157	4	Unique
Ryk	n.s.	4	Unique
Hmgb2	-3.77576	4	Unique
Uhrf1	-16.8572	4	Unique
Dvl2	n.s.	4	Unique
Ppp4c	n.s.	4	Unique
Cenpe	-2.44674	4	Unique
AK129341	n.s.	4	Unique
Rhob	-5.80197	4	Unique
Rrm2	-24.9254	4	Unique
Fscn1	190.419	4	Unique
Ncapd2	-12.3517	4	Unique
Ccdc101 :: Csrp2bp :: Dr1 :: Kat2b :: Mbip :: Tada2a :: Tada2a :: Tada3 :: Wdr5 :: Yeats2 :: Zzz3	n.s.	4	Unique
Arih2	n.s.	4	Unique
Kdm4a	5.94814	4	Unique
Azi2	3.16691	4	Unique
Dbf4	-3.4237	4	Unique
Acvr1b	3.9144	4	Unique
Tax1bp1	4.77656	4	Unique
Mef2c	-64.7787	4	Unique
Chd3	n.s.	4	Unique
Mapk9	n.s.	4	Unique	Tlr4_Core
Timp2	-3.98967	4	Unique
Map3k8	6.61524	4	Unique	Tlr4_Core
Trim27	n.s.	4	Unique
Tada3	n.s.	3	Unique
Nub1	3.30229	3	Unique
Ctps	-8.25929	3	Unique
2005-03-01	n.s.	3	Unique
Ndn	n.s.	3	Unique
Kdm6b	28.0482	3	Unique
Cr2	n.s.	3	Unique
Dusp16	12.1276	3	Unique
Crebbp :: Ep300 :: Irf3 :: Mavs :: Rb1 :: Rbl1 :: Rbl2 :: Tbk1	n.s.	3	Unique
Il4ra	24.0949	3	Unique
Batf	44.9418	3	Unique
Btg2	2.6084	3	Unique
Rbbp6	n.s.	3	Unique
Psme3	n.s.	3	Unique
Klf6	2.0663	3	Unique
Arhgef7	-4.7237	3	Unique
Mtdh	4.14922	3	Unique
Tada2a	n.s.	3	Unique
Mxd1	13.2497	3	Unique
Cdk2ap1	-3.01062	3	Unique
4732471D19Rik	-3.24445	3	Unique
Nek2	-7.02042	3	Unique
Suv39h2	-4.42709	3	Unique
Ppp1r15a	9.47066	3	Unique
Sh3glb1	2.45866	3	Unique
Sgol1	-19.0638	3	Unique
Atp1a1	-2.31111	3	Unique
Gadd45b	13.9402	3	Unique
Tlr2	3.48714	3	Unique
Top1	n.s.	3	Unique
Ttk	-12.9995	3	Unique
Mphosph6	n.s.	3	Unique
Phf17	-9.13706	3	Unique
Pde8a	-3.83979	3	Unique
Pkmyt1	-2.02517	3	Unique
Dtl	-37.7223	3	Unique
Mmp14	147.743	3	Unique
Rrad	2.29209	3	Unique
Chaf1b	-13.007	3	Unique
Lrp1	-2.2662	3	Unique
Odc1	-2.09527	3	Unique
Tlk1	-2.95602	2	Unique
Slc11a2	10.0763	2	Unique
Msl2	n.s.	2	Unique
Abl1 :: Fgr :: Hck :: Itgb1	n.s.	2	Unique
Ccdc88a	-3.36157	2	Unique
Rad51ap1	-18.259	2	Unique
Wtap	2.30317	2	Unique
Foxp1	3.60841	2	Unique
Ptpre	2.37667	2	Unique
C3	12.1878	2	Unique
Bak1	n.s.	2	Unique
Ube2h	n.s.	2	Unique
Tcf19	-44.9065	2	Unique
Dr1	2.1378	2	Unique
Tlk2	4.85567	2	Unique
Stx5a	n.s.	2	Unique
Alas1	4.93211	2	Unique
Sncaip	-10.9427	2	Unique
Ube2a	n.s.	2	Unique
Msx1	n.s.	2	Unique
Paxip1	-6.49965	2	Unique
Bub1	-10.1536	2	Unique
Hip1	-28.2097	2	Unique
Rasgrp3	-47.0313	2	Unique
Dlg1	n.s.	2	Unique
P2rx7	-4.92692	2	Unique
2210009G21Rik	3.39197	2	Unique
Tapbp	2.39184	2	Unique
Mlkl	3.81846	2	Unique
Hirip3	-8.64364	2	Unique
Prdm1	11.3727	2	Unique
Crem	-2.77171	2	Unique
Ccne2	-38.0017	2	Unique
Cnot6l	-3.29236	2	Unique
Ift57	4.33137	2	Unique
Rrm1	-3.59827	2	Unique
Eml3	-2.20852	2	Unique
Prdm2	n.s.	2	Unique
Efemp2	n.s.	2	Unique
Anxa6	4.04925	2	Unique
Ptpn22	-22.6485	2	Unique
Apbb2	-11.0441	2	Unique
Capn2	-2.65933	2	Unique
Polh	-4.19713	2	Unique
Kif18a	-8.88624	2	Unique
Rnf144b	-26.8585	2	Unique
Aspm	-10.4397	2	Unique
Cdk18	-4.52071	2	Unique
Hmmr	-8.80466	2	Unique
Usp11	n.s.	2	Unique
Esco2	-19.4701	2	Unique
Lims1	2.20571	2	Unique
Denr	3.20416	1	Unique
Tifa	3.88788	1	Unique
Bcl2a1a	92.9578	1	Unique
Fzd1	23.6627	1	Unique
Zfand5	3.04289	1	Unique
Acot13	-2.81047	1	Unique
Helb	-3.83573	1	Unique
Elk3	-14.599	1	Unique
E130306D19Rik	-13.9355	1	Unique
Ctbp1 :: Ctbp2 :: Kdm1a :: Orc3 :: Plxdc2 :: Traf3 :: Vps35 :: X99384 :: Zbp1 :: Zfp516	n.s.	1	Unique
Znrf1	4.79557	1	Unique
Gyk	5.28228	1	Unique
Serpinb2	935.272	1	Unique
Anln	-12.1886	1	Unique
Htra1	3.65325	1	Unique
Pmf1	-12.1832	1	Unique
Gcsh	-6.61213	1	Unique
Cd300lb	-11.9421	1	Unique
Myo5a	-10.9251	1	Unique
Cep55	-7.447	1	Unique
Slc25a22	3.9146	1	Unique
Bcl2a1d	92.9578	1	Unique
E2f8	-14.4288	1	Unique
Jmjd1c	-4.74215	1	Unique
Impdh2	-2.19136	1	Unique
Fmnl2	6.98588	1	Unique
Zfp161	-3.58051	1	Unique
Fam83d	-10.5501	1	Unique
Atl2	-3.65003	1	Unique
Arhgap18	-41.69	1	Unique
Ankle1	-6.05506	1	Unique
Fxyd6	n.s.	1	Unique
Il18rap	-8.48726	1	Unique
Shoc2	3.67392	1	Unique
Lat2	-5.33915	1	Unique
Sec62	-2.31405	1	Unique
Hmox1	3.65063	1	Unique
Trim13	13.4726	1	Unique
Ube2f	2.67446	1	Unique
Nup107	-4.26419	1	Unique
Jdp2	4.27734	1	Unique
Atp1a3	-7.55085	1	Unique
Mertk	-16.0766	1	Unique
Cdk19	-6.44929	1	Unique
Rffl	22.5317	1	Unique
Usp42	n.s.	1	Unique
Cdc14a	n.s.	1	Unique
Cdc42ep3	-53.9193	1	Unique
Nkrf	n.s.	1	Unique
Mlf1	-5.40267	1	Unique
Bfar	3.3887	1	Unique
Myo7a	-6.55213	1	Unique
E2f2	-10.0797	1	Unique
Mtss1	-11.3077	1	Unique
Pim3	4.92165	1	Unique
Dtx2	12.1706	1	Unique
Tulp4	-2.73916	1	Unique
Wdr12	-2.41282	1	Unique
Kif2c	-12.6843	1	Unique
Tle3	4.88523	1	Unique
Il1a	375.485	1	Unique
Ebi3	4.90755	1	Unique
Gja1	9.11204	1	Unique
Gtf3a	-3.57503	1	Unique
Usp25	3.0834	1	Unique
Fam107b	-2.61073	1	Unique
Serp1	4.36648	1	Unique
Klf7	9.77458	1	Unique
Lox	420.758	1	Unique
Gab1	8.26078	1	Unique
Dhx40	3.73231	1	Unique
Tbc1d14	-2.58221	1	Unique
Nthl1	n.s.	1	Unique
Cd28	-27.7849	1	Unique
Ptpra	-3.02095	1	Unique
Msl1	3.14523	1	Unique
Trp53	-2.2572	112	Both
Ywhaz	n.s.	31	Both
Pcna	-2.46369	29	Both
Smad3	n.s.	26	Both
Sumo1	n.s.	25	Both
Nfkbia	7.59929	24	Both	Tlr4_Core
Cdk4	-2.31634	23	Both
Cdkn1a	n.s.	23	Both
Rel	5.65447	21	Both
Mcm7	-10.0562	19	Both
Smad2	n.s.	18	Both
Ywhaq	n.s.	18	Both
Mapk1	n.s.	18	Both	Tlr4_Core
Hif1a	2.78087	17	Both
Csnk2a1	n.s.	16	Both
Ppp1ca	n.s.	15	Both
Ar	n.s.	14	Both
Rbl2	-4.31573	14	Both
Ywhah	-2.65455	14	Both
Tnfaip3	34.8747	14	Both
Gsk3b	n.s.	13	Both
Jak2	22.2227	13	Both
Lyn	3.70997	12	Both
Elavl1	n.s.	12	Both
Mdm2	n.s.	11	Both
Traf1	12.2425	11	Both
Nfkbib	6.53988	11	Both	Tlr4_Core
Stat1	n.s.	11	Both	Tlr4_Core
Esr1	n.s.	10	Both
Tnfrsf1b	27.8398	10	Both
Hmgb1	-2.08954	10	Both
Junb	10.8535	9	Both
Tgm2	4.79366	9	Both
Raf1	n.s.	9	Both
Optn	7.50087	9	Both
Tnf	20.6025	8	Both
Irf7	3.8055	8	Both	Tlr4_Core
Pin1	n.s.	8	Both
Cflar	11.1217	8	Both
Tnip1	12.3516	8	Both
Cd40	22.2534	7	Both
Lcp2	8.13287	7	Both
Itch	n.s.	7	Both
Ewsr1	n.s.	7	Both
Gmnn	-15.6034	6	Both
Trim37	-4.02842	6	Both
Dnmt3a	-5.75889	6	Both
Nfkbie	4.86571	6	Both	Tlr4_Core
Birc3	7.22821	6	Both
Cdkn2c	-8.05184	5	Both
Wwp1	-7.20688	5	Both
Mvp	2.08168	5	Both
5031439G07Rik	-4.47192	5	Both
Trim21	2.59996	5	Both
Ski	-4.71276	5	Both
Ccl12	6.96185	5	Both
Rb1cc1	n.s.	5	Both
Socs3	558.645	4	Both
N4bp1	6.36	4	Both
Socs1	40.4134	4	Both
Serpinb9	-4.92404	4	Both
Ifnar2	4.90449	4	Both
Ptgs2	2827.62	4	Both
Il6	1644.31	4	Both
Cgnl1	-2.60415	3	Both
Gch1	9.73439	3	Both
Nos2	234.268	3	Both
Thbs1	16.0093	3	Both
Pdxk	-6.82365	3	Both
Zc3h12a	15.4734	3	Both
Cbx3	-4.89344	3	Both
Irf9	n.s.	3	Both
Gbp2	34.9233	3	Both
Prkar2a	-6.29634	3	Both
Mapkapk2	5.03377	3	Both
Sav1	2.77687	3	Both
Ppp2r5a	2.23198	2	Both
Vasp	3.61814	2	Both
Ier3	13.5877	2	Both
Mbp	-3.06796	2	Both
Ddx58	4.89017	2	Both
Tap1	5.44711	2	Both
Sirt2	n.s.	2	Both
Ifi35	2.47442	2	Both
Eps8	-74.7891	2	Both
Cybb	4.043	2	Both
Rapgef2	4.56843	2	Both
Mx2	16.7332	2	Both
Tfrc	-2.39107	2	Both
Ifih1	7.00312	2	Both
Sod2	9.6424	2	Both
Nod1	20.7648	2	Both
Ralgds	7.21488	2	Both
Rassf8	-6.40845	2	Both
Paics	-2.22976	2	Both
Malt1	21.8602	2	Both
Prkaa2	n.s.	2	Both
Gna12	-3.11344	2	Both
Parp14	3.12439	1	Both
Arhgap9	-2.70956	1	Both
Vps54	3.68009	1	Both
Clic4	2.41848	1	Both
Peli1	6.96097	1	Both
4632428N05Rik	-2.79437	1	Both
Rassf4	3.66158	1	Both
Syne1	-16.0377	1	Both
Gnpda1	-6.74874	1	Both
1810029B16Rik	31.7534	1	Both
Prkag2	-8.33193	1	Both
Ppp4r2	2.34398	1	Both
Tor1aip1	2.81538	1	Both
Ppp1r15b	3.20438	1	Both
Marcksl1	3.81318	1	Both
Ctdsp2	-3.55884	1	Both
Nfic	-7.01495	1	Both
Notch2	3.06636	1	Both
Patz1	-9.16846	1	Both
Tns1	-2.32512	1	Both
Lpxn	-2.96577	1	Both
Irak3	11.195	1	Both
Txnip	-5.20039	1	Both
