# Supplementary material for: A Systems Biology Approach to the Analysis of Subset-Specific Responses to Lipopolysaccharide in Dendritic Cells
Source: PLoS One. 2014 Jun 20;9(6):e100613. doi: 10.1371/journal.pone.0100613 (PMC4065045; doi:10.1371/journal.pone.0100613)
Supplement: Table S13 — Full node lists and corresponding network characteristics for the subnetwork of LPS-responsive genes in Vδ1 γδ T cells. (XLSX) [file pone.0100613.s018.xlsx]

## Sheet: TableS13
Gene	Fold Change (n.s. = not significant)	Hub Degree	Unique to Vd1 gdTcells	Tlr4 Core
FN1	-4.71767	37	Unique
PRKCA	-6.03932	30	Unique
SORBS2	2.85607	17	Unique
NR1H4	-4.16948	17	Unique
FYN	n.s.	15	Unique
SMAD2	n.s.	13	Unique
NCK1	n.s.	12	Unique
F2RL2	5.71561	12	Unique
CDH2	-5.2325	11	Unique
SMURF1	3.85587	11	Unique
DLGAP1	5.51604	11	Unique
CTTN	-2.70919	11	Unique
AKAP6	-9.16116	10	Unique
PLCG1	n.s.	9	Unique
ITGB3	-5.65825	9	Unique
CALM1	n.s.	9	Unique
TCF3	4.85819	9	Unique
TLE1	-3.63845	9	Unique
TCF4	-4.10119	8	Unique
PCK1	7.10585	8	Unique
SQSTM1	n.s.	8	Unique
MTOR	-6.32646	8	Unique
PRKCE	6.98831	8	Unique
RET	-4.70372	8	Unique
TAL1	3.23335	8	Unique
DAB2	-2.53024	8	Unique
PDGFRA	-4.65572	8	Unique
PRKD1	5.72828	8	Unique
SMAD4	n.s.	7	Unique
DLG4	n.s.	7	Unique
PRMT1	n.s.	7	Unique
PTPN1	n.s.	7	Unique
PIN1	n.s.	7	Unique
PIK3R1	n.s.	7	Unique
GATA1	2.89643	6	Unique
FBLN2	n.s.	6	Unique
SIRPA	7.60448	6	Unique
CLTA	3.8897	6	Unique
RAG1	3.05505	6	Unique
ELN	5.37307	6	Unique
TADA3	-6.72209	6	Unique
GATA2	8.50919	6	Unique
MBD2	-2.71901	6	Unique
TK1	n.s.	6	Unique
RIMS1	6.88028	6	Unique
RPS6KA5	n.s.	5	Unique
RIPK3	n.s.	5	Unique
PDGFRB	n.s.	5	Unique
DCN	-4.80153	5	Unique
VCL	n.s.	5	Unique
ELAVL1	n.s.	5	Unique
CAV2	-5.33566	5	Unique
NTRK3	-4.71641	5	Unique
CDC42	n.s.	5	Unique
JAK2	n.s.	5	Unique
TRAF4	n.s.	5	Unique
SNX1	-2.19695	5	Unique
GAPDH	n.s.	5	Unique
SH3BP4	-14.09	5	Unique
AHSG	-5.22135	5	Unique
COL7A1	n.s.	4	Unique
KLF4	14.9931	4	Unique
SKP2	n.s.	4	Unique
GP1BA	2.80581	4	Unique
RPS3A	2.44661	4	Unique
PAK1	n.s.	4	Unique
LCK	n.s.	4	Unique
CCR10	-5.31117	4	Unique
NCOR1	n.s.	4	Unique
RGS2	n.s.	4	Unique
TLN1	n.s.	4	Unique
LAMA5	-3.81847	4	Unique
PLCG2	n.s.	4	Unique
PAK2	n.s.	4	Unique
PRKG1	7.76279	4	Unique
CDKN2A	n.s.	4	Unique
IKBKB	n.s.	4	Unique	Tlr4_Core
SEMA7A	-5.45361	4	Unique
MLLT4	n.s.	4	Unique
MARK1	4.7139	4	Unique
SET	n.s.	4	Unique
FOSL1	-3.28067	4	Unique
TIMM50	-3.48074	4	Unique
GNA12	n.s.	4	Unique
PITX2	7.69124	4	Unique
IFNAR1	n.s.	4	Unique
PTPN6	n.s.	4	Unique
KPNA2	n.s.	4	Unique
PSEN1	n.s.	4	Unique
GJA1	n.s.	4	Unique
SNAP25	2.32133	4	Unique
PLG	n.s.	4	Unique
ATXN7	n.s.	4	Unique
NKX2-5	8.32717	4	Unique
FBLN1	n.s.	3	Unique
C1QBP	n.s.	3	Unique
CSNK2A1	n.s.	3	Unique
BCL11A	-6.86486	3	Unique
TAB2	n.s.	3	Unique	Tlr4_Core
PICK1	n.s.	3	Unique
GIPC1	n.s.	3	Unique
RAI1	3.74092	3	Unique
SMAD7	n.s.	3	Unique
ITGB3 :: PTPN1 :: SRC	n.s.	3	Unique
SMAD1	n.s.	3	Unique
ACTG1	n.s.	3	Unique
COL6A1	-2.47166	3	Unique
STAT5A	n.s.	3	Unique
TJP1	n.s.	3	Unique
WRNIP1	-2.99108	3	Unique
GRIA3	5.11213	3	Unique
CXCL12	n.s.	3	Unique
LDB3	2.89394	3	Unique
CDH11	6.32696	3	Unique
CDKL5	-3.09404	3	Unique
CAV1 :: CLTA :: EGFR :: GAPDH :: GRB2 :: LYN :: S100A9 :: SFN :: SLC3A2	n.s.	3	Unique
INADL	n.s.	3	Unique
WIZ	-4.62886	3	Unique
ARPC2	n.s.	3	Unique
PPP1CA	n.s.	3	Unique
VAV2	n.s.	3	Unique
SMAD9	n.s.	3	Unique
SNCA	n.s.	3	Unique
FSCN1	n.s.	3	Unique
ERBB2IP	n.s.	3	Unique
SASH1	5.83536	3	Unique
MAPK8IP3	-7.42784	3	Unique
CCT2 :: CSNK2A1 :: EIF2S1 :: PYGM :: SET	n.s.	3	Unique
ITGB5	-5.03912	3	Unique
RGS20	5.67817	3	Unique
SIX1	n.s.	3	Unique
PTPRJ	n.s.	3	Unique
TAB1	n.s.	2	Unique	Tlr4_Core
ADAM15	n.s.	2	Unique
LGALS9	n.s.	2	Unique
SLC4A1	4.41007	2	Unique
ITK	n.s.	2	Unique
SOCS2	n.s.	2	Unique
TACC2	5.78018	2	Unique
NGFR :: SQSTM1 :: TRAF6	n.s.	2	Unique
ELANE	4.28904	2	Unique
CTGF	n.s.	2	Unique
ALK	n.s.	2	Unique
HOXB6	-5.7965	2	Unique
LAMC2	-6.25972	2	Unique
IRS1	n.s.	2	Unique
IQGAP1	n.s.	2	Unique
HABP4	n.s.	2	Unique
MYO7A	n.s.	2	Unique
CBX5 :: DSN1 :: POGZ :: TRIM28 :: WIZ	n.s.	2	Unique
DISC1	n.s.	2	Unique
FGD1	5.0314	2	Unique
ELSPBP1	3.85754	2	Unique
CCNB1	n.s.	2	Unique
PYGM	7.94305	2	Unique
CORO1B	-2.56336	2	Unique
PDE4A	5.55194	2	Unique
DDX58	n.s.	2	Unique
GPRASP1	5.24367	2	Unique
GP1BB	-3.35738	2	Unique
NR2F1	-4.17583	2	Unique
MYO10	-4.94424	2	Unique
SERPING1	-4.83477	2	Unique
Jak2	n.s.	2	Unique
PDGFA	n.s.	2	Unique
TCAP	-3.12334	2	Unique
HAND2	n.s.	2	Unique
SERPINA4	-2.59596	2	Unique
DHRS2 :: EEF1B2 :: GAPDH :: HNRNPA1 :: PHB :: RPS3A :: VDAC1 :: VDAC2 :: VDAC3	n.s.	2	Unique
INCENP :: POGZ :: TRIM28	n.s.	2	Unique
PPARGC1A	n.s.	2	Unique
NR1H2	n.s.	2	Unique
COMMD1	n.s.	2	Unique
MS4A1	6.71531	2	Unique
PCNT	n.s.	2	Unique
CRP	n.s.	2	Unique
RXRG	n.s.	2	Unique
TACC3	n.s.	2	Unique
PRKCZ	n.s.	2	Unique
SLC2A1	4.48659	2	Unique
NEDD9	n.s.	2	Unique
CASP8	n.s.	2	Unique
FASLG	n.s.	2	Unique
RPL14	-2.33218	2	Unique
FGFR1	n.s.	2	Unique
RARA	n.s.	2	Unique
LGALS3BP	n.s.	2	Unique
NR0B1	-2.86987	2	Unique
PYGL	-2.84773	2	Unique
ETV1	2.62687	2	Unique
UCP3	3.46314	2	Unique
MYO6	n.s.	2	Unique
SDC2	n.s.	2	Unique
CD4	3.06508	2	Unique
CAMK2A :: CLTC :: DLG4 :: GRIA1 :: SNAP25 :: STX1A :: STX1B	n.s.	2	Unique
MYT1	3.55577	2	Unique
IFNAR1 :: IFNAR2 :: IFNW1	n.s.	2	Unique
ITGAM :: ITGB1 :: LGALS3	n.s.	2	Unique
GJB3	2.81703	2	Unique
PKP4	n.s.	2	Unique
TGM2	n.s.	2	Unique
ZBTB33	n.s.	2	Unique
SAMD4B	3.52957	2	Unique
MYO1B	5.00441	1	Unique
NRXN3	-3.3572	1	Unique
MAGEC2	4.34527	1	Unique
SNCB	2.56796	1	Unique
SATB2	2.08934	1	Unique
LPA	3.78153	1	Unique
MEIS2	3.34712	1	Unique
MFAP5	2.63911	1	Unique
SNN	-3.90239	1	Unique
KCNH2	-3.40754	1	Unique
GAP43	-6.20649	1	Unique
SLC7A9	5.23044	1	Unique
CYP2C9	-8.77505	1	Unique
INCENP	-2.52517	1	Unique
IFI27	-3.83648	1	Unique
RBP4	-6.87203	1	Unique
PVRL1	-4.41219	1	Unique
C1QB	4.61443	1	Unique
RAB27B	-3.49379	1	Unique
C19orf57	-3.97619	1	Unique
FCAR	-2.7015	1	Unique
GABRA3	3.76932	1	Unique
CLDN5	-3.13093	1	Unique
MDK	-4.46376	1	Unique
PADI4	-7.75012	1	Unique
IFNA2	3.94168	1	Unique
PF4	6.61996	1	Unique
TM7SF2	-2.47801	1	Unique
RASAL2	-3.43387	1	Unique
PLEKHM1	4.51426	1	Unique
DUSP7	-6.98321	1	Unique
RIBC2	2.1314	1	Unique
ACAN	9.07901	1	Unique
BCOR	2.05546	1	Unique
TIMP3	-3.8536	1	Unique
MTMR11	-2.08142	1	Unique
IFNW1	3.48325	1	Unique
SNAI2	-4.96621	1	Unique
GABRB3	4.08886	1	Unique
ODZ3	4.06789	1	Unique
MAPK12	-3.01483	1	Unique	Tlr4_Core
GRIK5	-2.015	1	Unique
C1orf114	5.4534	1	Unique
ITGAM	5.41818	1	Unique
DDC	-3.90203	1	Unique
DCT	-5.69774	1	Unique
VEGFA	-2.78627	1	Unique
COMT	4.60006	1	Unique
SCN4A	3.79144	1	Unique
EFHD1	4.8457	1	Unique
NDRG2	6.65127	1	Unique
SLC6A2	5.1219	1	Unique
IRF2BP1	-3.1651	1	Unique
PAX8	5.89039	1	Unique
FDPS	-2.47086	1	Unique
GRM5	3.7321	1	Unique
ANAPC13	-3.84072	1	Unique
CACNG2	8.62163	1	Unique
KRT34	2.55149	1	Unique
USH1C	-2.47212	1	Unique
GEMIN7	4.58667	1	Unique
CDH10	-2.81117	1	Unique
SERPINE1	-5.61958	1	Unique
BAHCC1	3.50744	1	Unique
EYA4	-6.39503	1	Unique
DPPA4	-5.01996	1	Unique
IRAK3	6.54979	1	Unique
GSTM3	-2.25939	1	Unique
FBXL2	-4.03113	1	Unique
ALOX5	11.7415	1	Unique
NRXN1	9.59771	1	Unique
GLI2	2.83094	1	Unique
OXT	6.52396	1	Unique
CRB1	-4.44173	1	Unique
COL14A1	4.96089	1	Unique
TSPAN7	3.35003	1	Unique
ACSM5	3.16421	1	Unique
PRELP	4.11705	1	Unique
PEX5	2.62671	1	Unique
F10	7.28447	1	Unique
C11orf41	-4.45083	1	Unique
MOCS1	2.9466	1	Unique
SPATA2	-3.43476	1	Unique
CDH1	-5.076	39	Both
SOCS1	2.50977	25	Both
GRB2	n.s.	24	Both
CTNND1	-3.75318	23	Both
HDAC1	n.s.	22	Both
YWHAZ	n.s.	22	Both
SMARCA4	-3.06944	21	Both
EP300	n.s.	21	Both
CTNNB1	n.s.	17	Both
SRC	n.s.	16	Both
CREBBP	n.s.	16	Both
EGFR	n.s.	15	Both
BCAR1 :: BCAR3 :: CAV1 :: CTNNA1 :: CTNND1 :: EEF1A1 :: EGFR :: EPHA2 :: ERBB2 :: GRB2 :: KPNB1 :: PKP2 :: PTK2B :: PTK2 :: PXN :: SFN :: SHC1 :: TBRG4 :: TNK2 :: YES1 :: YWHAE :: YWHAZ	n.s.	15	Both
YWHAE	n.s.	14	Both
YES1	3.04126	13	Both
HIST1H4A	4.01831	13	Both
YBX1	-8.59974	13	Both
H2AFX	-3.57701	11	Both
CRK	n.s.	11	Both
YWHAG	n.s.	11	Both
SHC1	n.s.	10	Both
ABL1	n.s.	10	Both
AXL	2.65278	10	Both
HIST1H3A	n.s.	9	Both
SIRT1	n.s.	9	Both
TRIM28	n.s.	8	Both
AKT1	n.s.	8	Both
ESR1	n.s.	7	Both
GSK3B	n.s.	7	Both
NGFR	-2.73744	7	Both
PTK2B	n.s.	6	Both
CTNND2	-3.61193	6	Both
CAV1	n.s.	6	Both
SFN	n.s.	6	Both
RELA	n.s.	6	Both	Tlr4_Core
ITSN1	6.89036	6	Both
DYRK1A	2.65933	6	Both
CBL	n.s.	6	Both
PTK2	n.s.	6	Both
HIST4H4	4.01831	6	Both
PRLR	-5.40337	6	Both
PBX1	3.77723	5	Both
PXN	n.s.	5	Both
VHL	n.s.	5	Both
PLXNB1	-3.34813	5	Both
RXRA	n.s.	5	Both
TEK	-5.62546	5	Both
LGALS3	n.s.	5	Both
RARB	6.28295	5	Both
GNB2L1	n.s.	5	Both
MDM2	n.s.	4	Both
ACVR1B	3.67317	4	Both
RASA1	n.s.	4	Both
CHUK	n.s.	4	Both	Tlr4_Core
TNK2	n.s.	4	Both
MAG	3.24268	4	Both
TNS3	-3.26867	4	Both
JUP	n.s.	4	Both
HIST2H4A	4.01831	3	Both
EIF4A1	-7.40975	3	Both
HOXA10	2.94958	3	Both
MET	n.s.	3	Both
KCNMA1	-6.08687	3	Both
ERBB2	n.s.	3	Both
SOX4	8.71709	3	Both
CSH2	8.0697	3	Both
HGF	-11.5274	2	Both
HIST1H4I	4.01831	2	Both
SKIL	n.s.	2	Both
TNFRSF10D	-3.47966	2	Both
PVR	4.56424	2	Both
RBL1	n.s.	2	Both
DSC2	-5.82409	2	Both
ERC2	-6.61495	2	Both
GHR	n.s.	2	Both
MYEF2	2.15246	2	Both
PKP2	n.s.	2	Both
CSF1R	n.s.	2	Both
SUMO2	n.s.	2	Both
ADAM22	6.48694	2	Both
IGF1R	n.s.	2	Both
APC2	-4.39951	2	Both
TPM1	4.98973	2	Both
HIST2H4B	4.01831	1	Both
TGFA	4.07932	1	Both
CDH6	3.196	1	Both
NOL3	6.92452	1	Both
DUSP3	-6.32629	1	Both
EPHA2	n.s.	1	Both
RIPK4	-4.66586	1	Both
DCHS1	-3.01942	1	Both
MCF2L2	3.05232	1	Both
OCRL	3.82308	1	Both
EFNB2	8.07361	1	Both
HNF1B	3.74494	1	Both
TCP11	-2.67192	1	Both
SYN3	-4.78306	1	Both
