# Supplementary material for: A Systems Biology Approach to the Analysis of Subset-Specific Responses to Lipopolysaccharide in Dendritic Cells
Source: PLoS One. 2014 Jun 20;9(6):e100613. doi: 10.1371/journal.pone.0100613 (PMC4065045; doi:10.1371/journal.pone.0100613)
Supplement: Table S14 — Full node lists and corresponding network characteristics for the subnetwork of LPS-responsive genes in Vδ2 γδ T cells. (XLSX) [file pone.0100613.s019.xlsx]

## Sheet: Sheet1
Gene	Fold Change (n.s. = not significant)	Hub Degree	Unique to Vd2 gdTcells	Tlr4 Core
NCOR2	-3.93894	42	Unique
ATP2A2 :: ATP5B :: ATXN10 :: BCAR1 :: BCAR3 :: CAV1 :: CBLB :: CBL :: CDCP1 :: CDK1 :: CKAP4 :: CSE1L :: CTNNA1 :: CTNND1 :: DNAJA1 :: DNAJA2 :: DNAJA3 :: EEF1A1 :: EFNB1 :: EGFR :: EIF2B3 :: EPHA2 :: EPHB4 :: ERBB2 :: FHL2 :: GRB2 :: HIST1H1E :: HIST1H2BE :: HNRNPF :: HNRNPH1 :: HNRNPK :: HSP90AB1 :: HSPA1B :: HSPA5 :: HSPA8 :: HSPA9 :: HSPB1 :: HSPD1 :: KPNB1 :: KRT14 :: KRT17 :: KRT1 :: KRT5 :…	n.s.	31	Unique
NR4A1	4.25084	29	Unique
SUMO1	n.s.	25	Unique
HNF1A	3.63408	22	Unique
MUC1	4.72518	18	Unique
CNTN2	4.20317	16	Unique
YWHAQ	n.s.	16	Unique
UCHL5	n.s.	15	Unique
TP53	n.s.	13	Unique
HNRNPD	-9.02242	12	Unique
PTPN11	n.s.	11	Unique
STAT3	n.s.	11	Unique
KAT2B	n.s.	10	Unique
SMAD3	n.s.	10	Unique
HSPA8	n.s.	9	Unique
PTPRC	n.s.	9	Unique
EPOR	-5.86623	9	Unique
HCFC1	5.2056	9	Unique
LRP1	-5.21188	8	Unique
RUNX1T1	7.99242	8	Unique
JUN	n.s.	8	Unique	Tlr4_Core
MST1R	3.31467	8	Unique
UBE2I	n.s.	7	Unique
FOS	n.s.	7	Unique	Tlr4_Core
UBQLN4	2.75706	7	Unique
CFTR	-6.55357	7	Unique
PCBD1	n.s.	7	Unique
HDAC2	n.s.	7	Unique
YWHAB	n.s.	7	Unique
HNF4A	-3.75704	6	Unique
IKBKG	n.s.	6	Unique	Tlr4_Core
KLF5	3.75913	6	Unique
LYN	n.s.	6	Unique
SIN3A	n.s.	6	Unique
HDAC5	n.s.	6	Unique
ZFPM2	4.02895	6	Unique
AR	n.s.	6	Unique
PTPN12	n.s.	6	Unique
VCP	n.s.	6	Unique
RANBP9	n.s.	6	Unique
CTBP2	2.53935	6	Unique
HMGB1	n.s.	6	Unique
ZFYVE9	-4.0666	6	Unique
CACNA1C	-4.22768	6	Unique
EEF1A1	n.s.	6	Unique
EDNRA	7.20745	6	Unique
PTPRZ1	-5.18576	6	Unique
ATXN1	n.s.	6	Unique
SP1	n.s.	6	Unique
CRMP1	-9.07247	5	Unique
NR3C1	n.s.	5	Unique
SRF	n.s.	5	Unique
PPFIBP1	4.09295	5	Unique
PML	n.s.	5	Unique
NEDD4	n.s.	5	Unique
KRT5	-8.79332	5	Unique
CALM3	n.s.	5	Unique
PTPRG	n.s.	5	Unique
MERTK	8.65592	5	Unique
RBBP4	n.s.	5	Unique
CD22	-3.04621	5	Unique
KIF1A	8.81413	5	Unique
GRIN2B	4.29058	4	Unique
BCL6	n.s.	4	Unique
TIE1	-3.33823	4	Unique
TNIK	n.s.	4	Unique
HSP90B1	n.s.	4	Unique
KAT5	n.s.	4	Unique
ITGB4	-7.99412	4	Unique
CSK	n.s.	4	Unique
SALL1	-7.26636	4	Unique
CLOCK	-3.79888	4	Unique
GNAI1	n.s.	4	Unique
MYOG	2.74728	4	Unique
HDAC6	n.s.	4	Unique
ARHGEF16	-2.96204	4	Unique
AES	n.s.	4	Unique
CEBPB	n.s.	4	Unique
APC	n.s.	4	Unique
CDKN1A	n.s.	4	Unique
HNRNPH1	n.s.	3	Unique
MEIS1	-15.1267	3	Unique
DNAJA3	n.s.	3	Unique
HIST1H2AB	-5.55317	3	Unique
TERF1	n.s.	3	Unique
EGF	-3.64132	3	Unique
HLA-DRB1	-2.07924	3	Unique
HDAC4	n.s.	3	Unique
TAF6L	7.26588	3	Unique
HDAC8	n.s.	3	Unique
CTNNA1	n.s.	3	Unique
NCKAP1	-4.12946	3	Unique
KPNB1	n.s.	3	Unique
PFKFB2	5.33456	3	Unique
CLU	n.s.	3	Unique
PTPN14	-4.37916	3	Unique
BANK1	5.92777	3	Unique
NFASC	-3.6532	3	Unique
PIK3R3	n.s.	3	Unique
VIM	n.s.	3	Unique
PPARG	n.s.	3	Unique
HOMER3	-2.9659	3	Unique
MYT1L	-7.72014	3	Unique
CAT	4.85041	3	Unique
CEBPE	-7.15214	3	Unique
INPPL1	n.s.	3	Unique
PRKCD	n.s.	3	Unique
DNAJA1	n.s.	3	Unique
ARRB2	n.s.	3	Unique
PRDX4	n.s.	3	Unique
SOS1	n.s.	3	Unique
BCAR1	n.s.	3	Unique
AMBP	5.47449	3	Unique
CABP1	-4.13141	3	Unique
PHF8	4.34538	3	Unique
HIST1H4B	-4.49615	2	Unique
EPHB4	4.12159	2	Unique
LEP	3.83169	2	Unique
GNA11	-2.61861	2	Unique
LRP1B	4.12837	2	Unique
GAS6	-6.56219	2	Unique
EPHB3	-5.6477	2	Unique
SNCAIP	-6.10663	2	Unique
MSX1	-2.95312	2	Unique
SPN	-5.24907	2	Unique
APOA1	4.36322	2	Unique
FOSB	-3.0655	2	Unique
ESF1	n.s.	2	Unique
PLXNB3	n.s.	2	Unique
VASP	n.s.	2	Unique
PDE4DIP	4.52434	2	Unique
TBL1X	n.s.	2	Unique
HIST1H4C	-4.49615	2	Unique
L1CAM	n.s.	2	Unique
HOXB3	-2.59533	2	Unique
CDK2	n.s.	2	Unique
MYOF	3.31891	2	Unique
CNTN1	n.s.	2	Unique
TIMM17A	-7.61557	2	Unique
PRX	2.69889	2	Unique
HIST1H4J	-4.49615	2	Unique
MAPK8	n.s.	2	Unique	Tlr4_Core
GPR37	4.40959	2	Unique
TRPC1	-4.37046	2	Unique
TUBA1A	n.s.	2	Unique
VPRBP	n.s.	2	Unique
STARD13	n.s.	2	Unique
DAXX	n.s.	2	Unique
PCBD2	n.s.	2	Unique
HDAC3 :: NCOR2 :: PIN1 :: YWHAE	n.s.	2	Unique
NRG1	-4.7866	2	Unique
APBA2	-4.68549	2	Unique
IRF5	n.s.	2	Unique	Tlr4_Core
POLA2	n.s.	2	Unique
SMYD3	n.s.	2	Unique
MAP1A	-5.78748	2	Unique
NKX2-2	-5.9367	2	Unique
HIST1H4E	-4.49615	2	Unique
RCC1	n.s.	2	Unique
HIST1H4D	-4.49615	2	Unique
HLA-DRB5	-2.07924	2	Unique
XPNPEP1	-3.19878	2	Unique
HDAC7	n.s.	2	Unique
GNB2L1 :: IGF1R :: STAT3	n.s.	2	Unique
MAP3K7	n.s.	2	Unique	Tlr4_Core
PTAFR	-5.1754	2	Unique
TNIP2	n.s.	2	Unique
NCOA1	n.s.	2	Unique
HIST1H4K	-4.49615	2	Unique
AP2M1	n.s.	2	Unique
IFNGR2	-2.83676	2	Unique
WWC2	9.33938	2	Unique
LDHA	n.s.	2	Unique
CRHR1	4.5935	2	Unique
MMP14	-3.82426	2	Unique
AJAP1	6.59059	2	Unique
ARHGEF12	n.s.	2	Unique
BARX2	3.295	2	Unique
CREB1 :: CREBBP :: MEIS1	n.s.	2	Unique
HSPB1	n.s.	2	Unique
YTHDC1	2.11512	2	Unique
HIST1H4H	-4.49615	2	Unique
HIST1H4F	-4.49615	2	Unique
FHL2	n.s.	2	Unique
EFNB1	n.s.	2	Unique
DKKL1	-4.26615	2	Unique
HIST1H4L	-4.49615	2	Unique
UBE2N	n.s.	2	Unique
ANKRD2	-3.25509	2	Unique
PAEP	2.38998	2	Unique
TLR2	7.50428	2	Unique
RHPN2	n.s.	2	Unique
ZAP70	n.s.	2	Unique
KAT7	n.s.	1	Unique
ADAM19	-3.31073	1	Unique
GAK	4.34085	1	Unique
CALD1	3.40708	1	Unique
PNPLA2	-7.61627	1	Unique
GRIA1	3.20275	1	Unique
SIX2	-4.02249	1	Unique
HES2	-3.77116	1	Unique
GLP1R	-4.59272	1	Unique
KANK2	-4.25234	1	Unique
EPB41L1	-4.69562	1	Unique
ADCK2	-2.48752	1	Unique
ULK4	-5.74282	1	Unique
HOXD3	-3.05091	1	Unique
IL1B	3.77775	1	Unique
TSPAN2	20.0703	1	Unique
CYP39A1	8.10421	1	Unique
MUC16	-2.26939	1	Unique
TBX1	-4.86484	1	Unique
PAH	8	1	Unique
ETV5	5.37704	1	Unique
ZNF423	-4.29263	1	Unique
COL4A3	7.74754	1	Unique
TRIO	2.18596	1	Unique
MS4A3	6.12056	1	Unique
ANK1	5.0656	1	Unique
C6orf25	-3.29905	1	Unique
CUBN	-4.81552	1	Unique
RGS5	-2.35897	1	Unique
CELF3	-5.01486	1	Unique
RANBP3	4.08224	1	Unique
POU2F3	3.70714	1	Unique
SDC1	-5.51352	1	Unique
CDC14B	3.68212	1	Unique
ADAM23	-8.68758	1	Unique
ARG1	-3.66232	1	Unique
TRIM2	-4.16366	1	Unique
NEB	3.89924	1	Unique
LALBA	-3.1861	1	Unique
MSR1	3.24149	1	Unique
DCLK1	5.23693	1	Unique
GRM2	7.77424	1	Unique
FRMD4B	6.53354	1	Unique
ASCL1	-3.75314	1	Unique
CA12	4.71036	1	Unique
CYP11A1	-6.05903	1	Unique
COL1A2	-7.68442	1	Unique
SIX6	3.46475	1	Unique
ALDH5A1	-6.18609	1	Unique
ALDH3A1	-8.17539	1	Unique
ANPEP	-5.34634	1	Unique
MAGEA3	-6.50892	1	Unique
CACNA1H	3.58967	1	Unique
CYP27A1	-3.05842	1	Unique
COL6A2	2.65023	1	Unique
CTF1	-7.02021	1	Unique
AREG	3.29797	1	Unique
NHP2	-2.30624	1	Unique
SYN2	-6.12132	1	Unique
RNASE2	-2.07924	1	Unique
STAMBPL1	-4.40945	1	Unique
CCNO	-5.33218	1	Unique
SPSB1	-2.06455	1	Unique
NRCAM	-3.28136	1	Unique
COX5B	-3.74989	1	Unique
ZNF639	-4.74401	1	Unique
HIST1H2AE	-5.55317	1	Unique
NCOA6	n.s.	1	Unique
ZC3H7B	-2.96757	1	Unique
RTN1	8.63726	1	Unique
HLF	4.17587	1	Unique
ALPI	4.75181	1	Unique
SPTBN2	-5.81589	1	Unique
SMARCA4	5.04912	29	Both
IGF1R	2.62563	27	Both
YWHAZ	n.s.	22	Both
HIST1H4A	-4.49615	21	Both
MET	-2.00075	20	Both
GRB2	n.s.	20	Both
H2AFX	-5.81731	19	Both
YWHAE	n.s.	18	Both
CREBBP	n.s.	17	Both
BCAR1 :: BCAR3 :: CAV1 :: CTNNA1 :: CTNND1 :: EEF1A1 :: EGFR :: EPHA2 :: ERBB2 :: GRB2 :: KPNB1 :: PKP2 :: PTK2B :: PTK2 :: PXN :: SFN :: SHC1 :: TBRG4 :: TNK2 :: YES1 :: YWHAE :: YWHAZ	n.s.	17	Both
EGFR	n.s.	16	Both
SHC1	n.s.	15	Both
CTNNB1	n.s.	14	Both
HDAC1	n.s.	13	Both
EP300	n.s.	13	Both
AXL	-2.5701	12	Both
SRC	n.s.	12	Both
SKIL	-4.20748	10	Both
YBX1	-2.21232	10	Both
YWHAG	n.s.	10	Both
SIRT1	n.s.	10	Both
TEK	4.30543	10	Both
TNK2	-7.04506	9	Both
CBL	n.s.	9	Both
PKP2	3.40777	8	Both
DYRK1A	2.41333	8	Both
SFN	n.s.	8	Both
PXN	n.s.	8	Both
GHR	7.3975	8	Both
RXRA	n.s.	8	Both
CSF1R	4.54709	7	Both
ERBB2	n.s.	7	Both
HIST4H4	-4.49615	7	Both
EPHA2	-3.10934	7	Both
HIST1H4I	-4.49615	7	Both
GSK3B	n.s.	6	Both
CRK	n.s.	6	Both
PBX1	-8.11129	6	Both
HIST1H3A	n.s.	6	Both
ESR1	n.s.	6	Both
LGALS3	n.s.	6	Both
ABL1	n.s.	6	Both
JUP	n.s.	5	Both
PTK2	n.s.	5	Both
PLXNB1	4.43003	5	Both
HIST2H4A	-4.49615	5	Both
TNS3	-7.00399	5	Both
CDH1	n.s.	5	Both
AKT1	n.s.	5	Both
NGFR	-2.55731	4	Both
YES1	n.s.	4	Both
TRIM28	n.s.	4	Both
SUMO2	n.s.	4	Both
GNB2L1	n.s.	4	Both
CAV1	n.s.	4	Both
KCNMA1	5.13683	4	Both
PRLR	4.43064	4	Both
SOX4	-6.77336	4	Both
VHL	n.s.	4	Both
ITSN1	4.4961	4	Both
SOCS1	n.s.	4	Both
HIST2H4B	-4.49615	3	Both
ADAM22	-3.59441	3	Both
TNFRSF10D	-11.2428	3	Both
RARB	2.61023	3	Both
MYEF2	2.17061	3	Both
HOXA10	3.20787	3	Both
MDM2	n.s.	3	Both
CTNND2	4.28168	3	Both
CHUK	n.s.	3	Both	Tlr4_Core
TPM1	-5.44576	3	Both
HNF1B	-4.00194	3	Both
APC2	-7.98202	2	Both
CTNND1	n.s.	2	Both
RASA1	n.s.	2	Both
EIF4A1	-5.14777	2	Both
CSH2	-5.84251	2	Both
HGF	n.s.	2	Both
ACVR1B	3.62378	2	Both
RELA	n.s.	2	Both	Tlr4_Core
NOL3	8.13886	2	Both
DSC2	-2.75338	2	Both
TGFA	-4.62038	1	Both
MAG	7.16348	1	Both
EFNB2	-4.86916	1	Both
PVR	4.48989	1	Both
MCF2L2	-4.83549	1	Both
PTK2B	n.s.	1	Both
RBL1	n.s.	1	Both
ERC2	-6.00283	1	Both
SYN3	4.17538	1	Both
DUSP3	-2.56993	1	Both
OCRL	-3.72113	1	Both
TCP11	-3.3364	1	Both
CDH6	-9.08089	1	Both
RIPK4	5.77019	1	Both
DCHS1	5.68728	1	Both
