# Supplementary material for: A Systems Biology Approach to the Analysis of Subset-Specific Responses to Lipopolysaccharide in Dendritic Cells
Source: PLoS One. 2014 Jun 20;9(6):e100613. doi: 10.1371/journal.pone.0100613 (PMC4065045; doi:10.1371/journal.pone.0100613)
Supplement: Table S15 — Full node lists and corresponding network characteristics for the subnetwork of LPS-responsive genes in retinal vascular endothelial cells. (XLSX) [file pone.0100613.s020.xlsx]

## Sheet: TableS15
Gene	Fold Change (n.s. = not significant)	Hub Degree	Unique to Retinal Endothelial Cells	Tlr4 Core
NFKBIA	4.73786	21	Unique	Tlr4_Core
NFKB2	4.02143	20	Unique
IRF1	5.03745	19	Unique
HDAC1	n.s.	18	Unique
BCL6	2.55005	17	Unique
SMAD7	-2.09039	14	Unique
CREBBP	n.s.	13	Unique
MEF2C	-1.5966	13	Unique
JUNB	3.54944	13	Unique
SUMO1	n.s.	13	Unique
SRRM2	1.58791	11	Unique
IL8	3.34161	11	Unique
ETS1	2.80809	10	Unique
HEY2	-3.54989	9	Unique
RELB	4.0783	9	Unique
TP53	n.s.	9	Unique
SMAD3	n.s.	9	Unique
HDAC4	n.s.	8	Unique
TNFAIP3	14.4026	8	Unique
SMAD2	n.s.	8	Unique
HDAC5	n.s.	8	Unique
MMP12	n.s.	7	Unique
IRF2	2.13889	7	Unique
HIVEP1	1.54217	7	Unique
TPR	1.68068	7	Unique
GSK3B	n.s.	7	Unique
TANK	1.51535	6	Unique	Tlr4_Core
FBXW11	n.s.	6	Unique
YWHAG	n.s.	6	Unique
STAT3	n.s.	6	Unique
MAPK14	n.s.	5	Unique	Tlr4_Core
BCL3 :: NFKB1 :: NFKB2 :: RELA :: RELB :: REL :: SIN3A	n.s.	5	Unique
CASP3	n.s.	5	Unique
ID2	-2.38774	5	Unique
RUVBL2	n.s.	5	Unique
SIRT1	n.s.	5	Unique
FOSL2	1.64765	5	Unique
ZBTB16	n.s.	5	Unique
TNIP1	1.61818	5	Unique
IFNGR1	1.50703	5	Unique
MYD88	n.s.	4	Unique	Tlr4_Core
ATF3 :: CREBBP :: EP300 :: HDAC1 :: RELA	n.s.	4	Unique
ZNF148	1.57802	4	Unique
MSX1	2.66192	4	Unique
BAZ1A	1.52486	4	Unique
SSFA2	-1.5193	4	Unique
TBP	n.s.	4	Unique
CEBPB	n.s.	4	Unique
JUND	n.s.	4	Unique
LYN	-1.55445	4	Unique
KAT2B	n.s.	4	Unique
GTF2B	n.s.	4	Unique
SMAD6	-2.299	4	Unique
SPTBN1	n.s.	4	Unique
RPS27A	n.s.	4	Unique
NKX3-1	5.19692	3	Unique
CSF2RA :: CSF2RB :: FYN :: ICAM1 :: PTPN11	n.s.	3	Unique
BCL6 :: HDAC4 :: NCOR2 :: WNK4 :: ZMYND8	n.s.	3	Unique
BPTF	1.92824	3	Unique
A2M	n.s.	3	Unique
ZMYND8	-1.68726	3	Unique
BIRC2 :: BIRC3 :: DIABLO :: GOLGA3 :: GSK3B :: HTRA2 :: TANK :: TBK1 :: TRAF2 :: TRAF2	n.s.	3	Unique
HDAC7	n.s.	3	Unique
RXRA	n.s.	3	Unique
LYL1	-1.74323	3	Unique
IFNAR2	1.62957	3	Unique
TAL1	n.s.	3	Unique
PTPN6	n.s.	3	Unique
HEY1	1.74317	3	Unique
SPRY2	-1.92955	3	Unique
SOCS1	3.73743	3	Unique
HDAC9	n.s.	3	Unique
HCFC1	n.s.	3	Unique
CTBP1	n.s.	3	Unique
IRF5	n.s.	2	Unique	Tlr4_Core
GABBR1	6.41927	2	Unique
Aes :: HDAC3 :: TLE1	n.s.	2	Unique
NAB1	1.94083	2	Unique
POMGNT1	n.s.	2	Unique
POU2AF1	n.s.	2	Unique
LRIF1	n.s.	2	Unique
EFNA1	3.06634	2	Unique
CCL8	5.83323	2	Unique
ADH5	-1.54679	2	Unique
CCL2	3.57816	2	Unique
IL6	12.9855	2	Unique
CYLD	n.s.	2	Unique
TNFRSF9	1.60628	2	Unique
FBXW8	n.s.	2	Unique
CSF2	100.784	2	Unique
MDM2	n.s.	2	Unique
KHSRP	n.s.	2	Unique
IER3	2.01467	2	Unique
ID3	n.s.	2	Unique
GCH1	2.71657	2	Unique
PIK3C2B	1.68996	1	Unique
NPRL3	1.51414	1	Unique
CBR3	1.74776	1	Unique
IFIT5	1.50251	1	Unique
FRY	-2.34523	1	Unique
SLC11A2	2.60819	1	Unique
RND1	4.22662	1	Unique
MAFF	1.76523	1	Unique
CD83	2.09884	1	Unique
KLF7	2.0431	1	Unique
SDC4	3.69767	1	Unique
CCL20	183.6	1	Unique
NFKB1	2.09007	39	Both	Tlr4_Core
BCL3	2.99689	25	Both
ATF3	4.90947	22	Both
SQSTM1	2.21268	13	Both
EP300	n.s.	13	Both
GATA2	-1.72945	13	Both
TRAF6	n.s.	12	Both	Tlr4_Core
YWHAZ	n.s.	11	Both
TRAF3	n.s.	10	Both	Tlr4_Core
NFKBIE	1.78175	10	Both	Tlr4_Core
CEBPD	19.7219	10	Both
TRAF1	8.78463	10	Both
CHUK	n.s.	9	Both	Tlr4_Core
HDAC3	n.s.	9	Both
SMARCA4	n.s.	9	Both
JUN	n.s.	8	Both	Tlr4_Core
SIN3A	n.s.	8	Both
SUMO2	n.s.	8	Both
BIRC3	5.76181	8	Both
MAPK1	n.s.	7	Both	Tlr4_Core
MLL	1.77576	7	Both
CHD4	1.56766	7	Both
BTRC	n.s.	7	Both
CFLAR	1.65219	7	Both
SPI1	n.s.	7	Both
NCOR1	n.s.	7	Both
RIPK2	2.91632	7	Both
HIVEP2	4.20171	6	Both
FYN	n.s.	6	Both
BAG2	n.s.	6	Both
CSNK2A1	n.s.	6	Both
SP1	n.s.	6	Both
SMAD4	n.s.	6	Both
YWHAE	n.s.	6	Both
STAT1	n.s.	5	Both	Tlr4_Core
MAP3K8	5.80184	5	Both	Tlr4_Core
CXCR2	n.s.	5	Both
ZFP36	1.98592	5	Both
ELAVL1	n.s.	5	Both
MYOD1	n.s.	5	Both
TLE1	-1.82751	5	Both
CSF2RB	2.0072	5	Both
CTNNB1	n.s.	5	Both
ATF4	n.s.	5	Both
ATF2	n.s.	5	Both
FOS	n.s.	4	Both	Tlr4_Core
HNRNPD	n.s.	4	Both
BCL3 :: NFKB1 :: NFKB2 :: NFKB2 :: RELA :: SIN3A	n.s.	4	Both
COPS5	n.s.	4	Both
EIF4G1	1.64741	4	Both
AKT1	n.s.	4	Both
FOXF2	-2.99627	3	Both
SH3BP4	-1.7488	3	Both
ARNT	n.s.	3	Both
KLF9	1.67476	2	Both
FYN :: GP6 :: LYN	n.s.	2	Both
ZFPM2	1.82387	2	Both
PLSCR1	n.s.	2	Both
CXCL6	2.72206	2	Both
KAT5	n.s.	2	Both
KEAP1	n.s.	2	Both
CXCL2	44.4701	2	Both
SOD2	2.28538	2	Both
BAG6	n.s.	2	Both
CXCL1	5.9808	2	Both
POU1F1	n.s.	2	Both
IL1RL1	2.21942	2	Both
CCL5	n.s.	2	Both
CEBPE	n.s.	2	Both
PMAIP1	2.06121	2	Both
CXCL3	193.597	2	Both
AR	n.s.	2	Both
BRD2	1.69282	1	Both
NR3C2	-2.09054	1	Both
ZNF238	-2.14621	1	Both
PFKFB3	1.84656	1	Both
IFIH1	1.75248	1	Both
IL1B	8.28531	1	Both
NUP62	1.60718	1	Both
ID1	-1.74955	1	Both
SLC12A2	1.72075	1	Both
IL15	1.76	1	Both
ICAM1	4.1611	1	Both
RCAN1	2.70876	1	Both
