# Supplementary material for: A Systems Biology Approach to the Analysis of Subset-Specific Responses to Lipopolysaccharide in Dendritic Cells
Source: PLoS One. 2014 Jun 20;9(6):e100613. doi: 10.1371/journal.pone.0100613 (PMC4065045; doi:10.1371/journal.pone.0100613)
Supplement: Table S16 — Full node lists and corresponding network characteristics for the subnetwork of LPS-responsive genes in choroidal endothelial cells. (XLSX) [file pone.0100613.s021.xlsx]

## Sheet: Sheet1
Gene	Fold Change (n.s. = not significant)	Hub Degree	Unique to Choroidal Endothelial Cells	Tlr4 Core
TNFRSF1A	1.51098	59	Unique
FOXO3	1.52086	25	Unique
STAT5A	1.77258	25	Unique
MYC	1.54924	21	Unique
TRAF2	n.s.	16	Unique
HSPA8	n.s.	15	Unique
NFE2L2	1.80217	13	Unique
SMAD1	1.52679	12	Unique
OPTN	1.73333	12	Unique
BIRC2	2.08232	12	Unique
MAP3K7	n.s.	12	Unique	Tlr4_Core
GRB2	n.s.	12	Unique
HSPA5	n.s.	12	Unique
IRS2	-4.40412	11	Unique
BRCA1	n.s.	11	Unique
YWHAB	n.s.	11	Unique
UBE2I	n.s.	11	Unique
MAPK8	n.s.	10	Unique	Tlr4_Core
JAK2	n.s.	10	Unique
CALM3	n.s.	10	Unique
DNAJA1	1.93764	9	Unique
TNFRSF10B	2.39081	9	Unique
IKBKE	n.s.	9	Unique	Tlr4_Core
PTPN11	n.s.	9	Unique
SRC	n.s.	9	Unique
CLTC	n.s.	9	Unique
HIPK2	1.52444	8	Unique
MAPK6	1.88092	8	Unique
ARHGEF2	1.92849	8	Unique
IRAK1	n.s.	8	Unique	Tlr4_Core
JAK1	n.s.	8	Unique
CSNK2B	n.s.	8	Unique
ESR1	n.s.	8	Unique
LMO4	-2.01275	7	Unique
PPP2R1B	2.69509	7	Unique
SKP2	n.s.	7	Unique
PIAS4	n.s.	7	Unique
SHC1	n.s.	7	Unique
PRKDC	n.s.	7	Unique
MAF	-2.89665	6	Unique
EHMT2	-1.60949	6	Unique
PELI1	1.65764	6	Unique
NBN	1.75071	6	Unique
SAT1	2.01027	6	Unique
TNF	n.s.	6	Unique
HES1	-2.01003	5	Unique
TRIM21	1.62205	5	Unique
PSEN1	1.6344	5	Unique
HIPK3	1.7722	5	Unique
BHLHE40	1.80872	5	Unique
PIM1	3.50912	5	Unique
DDX58	6.85906	5	Unique
PDGFRB	n.s.	5	Unique
GNB2L1	n.s.	5	Unique
VDR	n.s.	5	Unique
HSPA6	n.s.	5	Unique
EGFR	n.s.	5	Unique
HIST3H3	n.s.	5	Unique
ARHGDIA	n.s.	5	Unique
PPARG	n.s.	5	Unique
USP7	n.s.	5	Unique
FAS	n.s.	5	Unique
EZR	n.s.	5	Unique
BID	n.s.	5	Unique
RNF8	-1.63343	4	Unique
NR2F6	-1.52542	4	Unique
MAP3K11	1.57259	4	Unique
EPHA2	1.69392	4	Unique
DNAJB6	1.96338	4	Unique
NFATC1	2.02721	4	Unique
XBP1	2.25855	4	Unique
SHB	5.7911	4	Unique
IL15RA	6.10817	4	Unique
STK4	n.s.	4	Unique
APBA3 :: BIRC2 :: TANK :: TBK1 :: TRAF2 :: TRAF3	n.s.	4	Unique
CDK6	n.s.	4	Unique
CAV1	n.s.	4	Unique
H2AFX	n.s.	4	Unique
PRMT1	n.s.	4	Unique
AZI2	n.s.	4	Unique
PRKCD	n.s.	4	Unique
RBMX	n.s.	4	Unique
NAP1L1	n.s.	4	Unique
RASSF1	1.51855	3	Unique
MCL1	1.54788	3	Unique
MED13	1.54872	3	Unique
TP53BP2	1.60383	3	Unique
GBP2	1.68042	3	Unique
MBD4	1.69174	3	Unique
RANGAP1	1.75212	3	Unique
IFNGR2	2.47048	3	Unique
TFRC	2.56982	3	Unique
RHOB	2.80322	3	Unique
NR1H2	n.s.	3	Unique
EPOR	n.s.	3	Unique
RHOA	n.s.	3	Unique
MYL6	n.s.	3	Unique
CALM1	n.s.	3	Unique
TGFBR1	n.s.	3	Unique
RNF11	n.s.	3	Unique
UBQLN1	n.s.	3	Unique
SGTA	n.s.	3	Unique
HIF1A	n.s.	3	Unique
PTPN1	n.s.	3	Unique
RUNX1T1	-3.00213	2	Unique
SOCS2	-2.66021	2	Unique
MAP2K6	-2.03768	2	Unique	Tlr4_Core
NFATC3	-1.76355	2	Unique
RHOG	1.50546	2	Unique
CCNG2	1.50989	2	Unique
POLR3D	1.53885	2	Unique
EIF2AK3	1.70229	2	Unique
GEM	1.70683	2	Unique
RBM7	1.71849	2	Unique
SRPK1	1.89302	2	Unique
S1PR1	1.98842	2	Unique
SAV1	2.02131	2	Unique
GNA13	2.64946	2	Unique
RGS3	3.0205	2	Unique
PLK3	3.4649	2	Unique
PTGS2	24.4947	2	Unique
CDK4	n.s.	2	Unique
RTN3	n.s.	2	Unique
IKBKB :: NFKBIA :: STAT3	n.s.	2	Unique
VAPA	n.s.	2	Unique
ERN1	n.s.	2	Unique
RALBP1	n.s.	2	Unique
BMX :: PIM1 :: STAT3	n.s.	2	Unique
CNTRL	n.s.	2	Unique
ATF6	n.s.	2	Unique
HAX1	n.s.	2	Unique
DAPK1	n.s.	2	Unique
IL7R	n.s.	2	Unique
BTK	n.s.	2	Unique
STAT5B	n.s.	2	Unique
CANX	n.s.	2	Unique
PRKCE	n.s.	2	Unique
PGR	n.s.	2	Unique
DUSP4	-3.51678	1	Unique
SLCO2A1	-2.2645	1	Unique
ZFP161	-1.73497	1	Unique
PPP1R3C	-1.73014	1	Unique
RREB1	-1.64677	1	Unique
NUPR1	-1.61283	1	Unique
MYO10	1.5352	1	Unique
INSIG1	1.53984	1	Unique
DUSP8	1.58194	1	Unique
WDR44	1.58227	1	Unique
DGKD	1.59288	1	Unique
HSPA13	1.63402	1	Unique
RC3H2	1.65966	1	Unique
TGIF2	1.70073	1	Unique
ALCAM	1.84723	1	Unique
APOBEC3G	1.87065	1	Unique
SLC6A4	2.1281	1	Unique
SNN	2.4076	1	Unique
RNF19A	2.82335	1	Unique
IL3RA	2.83871	1	Unique
DNAJB9	3.04775	1	Unique
RASAL2	3.38195	1	Unique
EHD1	3.61842	1	Unique
NNMT	3.73778	1	Unique
CSF1	3.82839	1	Unique
IL18R1	4.93141	1	Unique
UGCG	6.63155	1	Unique
KCNN2	23.9446	1	Unique
LTB	40.3395	1	Unique
SELE	48.1716	1	Unique
VCAM1	146.452	1	Unique
CRKL	n.s.	1	Unique
TNFSF13	n.s.	1	Unique
MAP3K7 :: NLK :: STAT3	n.s.	1	Unique
C12orf44	n.s.	1	Unique
ATP2A2	n.s.	1	Unique
NFKB1	4.84186	29	Both	Tlr4_Core
EP300	n.s.	25	Both
HDAC1	n.s.	25	Both
SIRT1	1.665	22	Both
NFKB2	9.95725	22	Both
TRAF3	2.48235	19	Both	Tlr4_Core
YWHAZ	n.s.	19	Both
NFKBIA	13.3507	18	Both	Tlr4_Core
SUMO1	n.s.	18	Both
CREBBP	n.s.	18	Both
TP53	n.s.	18	Both
RIPK2	7.86018	17	Both
TNFAIP3	101.004	17	Both
TRAF6	n.s.	17	Both	Tlr4_Core
RELB	30.7505	16	Both
TRAF1	88.5859	16	Both
SQSTM1	3.88572	15	Both
RXRA	-1.55507	14	Both
TANK	3.02527	14	Both	Tlr4_Core
CHUK	n.s.	13	Both	Tlr4_Core
STAT3	n.s.	13	Both
MAPK1	n.s.	12	Both	Tlr4_Core
SMAD7	-2.87039	11	Both
JUND	1.74589	11	Both
ETS1	3.68305	11	Both
JUNB	7.81324	11	Both
SMARCA4	n.s.	11	Both
CTNNB1	n.s.	11	Both
NFKBIE	3.92312	10	Both	Tlr4_Core
BCL3	6.78664	10	Both
BIRC3	23.0716	10	Both
SOCS1	28.2484	10	Both
YWHAG	n.s.	10	Both
IRF1	4.87484	9	Both
CSF2RB	6.14854	9	Both
ATF3	51.7238	9	Both
STAT1	n.s.	9	Both	Tlr4_Core
FOS	n.s.	9	Both	Tlr4_Core
CFLAR	2.30792	8	Both
IFNGR1	2.71763	8	Both
MAP3K8	14.536	8	Both	Tlr4_Core
RPS27A	n.s.	8	Both
YWHAE	n.s.	8	Both
SMAD6	-3.0941	7	Both
TLE1	-1.94336	7	Both
TNIP1	3.75983	7	Both
BCL6	4.81589	7	Both
HIVEP1	2.65222	6	Both
MLL	2.65533	6	Both
SH3BP4	-2.0316	5	Both
IFNAR2	1.69234	5	Both
PIK3C2B	8.17191	5	Both
SOD2	16.0461	5	Both
HIVEP2	13.3097	4	Both
ID2	-2.38053	3	Both
ZMYND8	-2.34065	3	Both
GATA2	-2.00164	3	Both
MEF2C	-1.9201	3	Both
FOSL2	1.72372	3	Both
IRF2	2.5831	3	Both
ZFP36	4.16554	3	Both
IL15	6.04241	3	Both
TNFRSF9	6.64401	3	Both
CEBPD	107.412	3	Both
ICAM1	122.386	3	Both
CSF2RA :: CSF2RB :: FYN :: ICAM1 :: PTPN11	n.s.	3	Both
NR3C2	-2.36728	2	Both
MAFF	4.27386	2	Both
ZFPM2	4.34921	2	Both
IFIH1	8.53626	2	Both
GCH1	10.0364	2	Both
RCAN1	10.1593	2	Both
MSX1	14.1028	2	Both
IL8	75.9396	2	Both
CCL20	925.527	2	Both
FRY	-3.13369	1	Both
ID1	-2.27341	1	Both
BAZ1A	1.78372	1	Both
KLF7	2.74895	1	Both
KLF9	3.71264	1	Both
NKX3-1	4.71235	1	Both
IER3	5.55728	1	Both
CBR3	6.87576	1	Both
GABBR1	159.798	1	Both
CSF2	268.452	1	Both
