# Supplementary material for: A Systems Biology Approach to the Analysis of Subset-Specific Responses to Lipopolysaccharide in Dendritic Cells
Source: PLoS One. 2014 Jun 20;9(6):e100613. doi: 10.1371/journal.pone.0100613 (PMC4065045; doi:10.1371/journal.pone.0100613)
Supplement: Table S17 — Full node lists and corresponding network characteristics for the subnetwork of LPS-responsive genes in cord blood monocytes. (XLSX) [file pone.0100613.s022.xlsx]

## Sheet: TableS17
Gene	Fold Change (n.s. = not significant)	Hub Degree	Unique to Cord-Blood Monocytes	Tlr4 Core
EEF1A1	-2.41509	62	Unique
YWHAZ	n.s.	41	Unique
GRB2	n.s.	39	Unique
IKBKG	n.s.	26	Unique	Tlr4_Core
PML	4.62007	21	Unique
RELA	n.s.	21	Unique	Tlr4_Core
SMAD2	n.s.	21	Unique
YWHAE	n.s.	21	Unique
MAP3K5	3.87114	20	Unique
SUMO1	n.s.	20	Unique
IKBKB	n.s.	19	Unique	Tlr4_Core
AKT1	n.s.	19	Unique
PLCG1	n.s.	17	Unique
HSPA4	n.s.	17	Unique
RB1	n.s.	17	Unique
YWHAQ	n.s.	17	Unique
CSNK2A1	n.s.	16	Unique
MAP3K14	-3.72031	16	Unique
LYN	2.01622	15	Unique
ATF2	n.s.	14	Unique
TCF3	-3.12663	14	Unique
CBL	n.s.	14	Unique
UBQLN4	n.s.	14	Unique
MAVS	-2.74278	14	Unique
SOCS1	57.9113	13	Unique
DDX58	8.28444	13	Unique
RPL13	-2.86521	13	Unique
EIF1B	2.18378	13	Unique
SMAD4	n.s.	13	Unique
DNMT1	-3.78219	13	Unique
H2AFX	n.s.	12	Unique
LMNA	-2.42176	12	Unique
COPS5	n.s.	12	Unique
TXN	4.1929	12	Unique
IRAK1	n.s.	12	Unique	Tlr4_Core
CEBPA	-15.2236	11	Unique
IRF3	-2.21749	11	Unique	Tlr4_Core
TK1	n.s.	11	Unique
CASP3	n.s.	11	Unique
HMGB1	-2.12049	11	Unique
RBBP4	-2.0285	11	Unique
MAP2K3	2.19944	11	Unique	Tlr4_Core
POU5F1	n.s.	11	Unique
ZBTB16	n.s.	10	Unique
TSC22D1	-3.01762	10	Unique
CDH1	-2.41897	10	Unique
SNCA	n.s.	10	Unique
RUNX1	3.14775	10	Unique
SMN1	n.s.	10	Unique
VCL	n.s.	10	Unique
INSR	-4.7755	10	Unique
PAK1	-6.34681	10	Unique
NCOA3	n.s.	10	Unique
NR4A1	n.s.	10	Unique
HNRNPC	2.08381	10	Unique
ATM	-6.66336	10	Unique
RBBP6	2.0123	9	Unique
STAT6	n.s.	9	Unique
CD40	5.68312	9	Unique
EPB41	-6.61829	9	Unique
SGK1	-7.41386	9	Unique
NOD2	-2.36167	9	Unique
TFCP2	n.s.	8	Unique
MEF2D	-2.37817	8	Unique
KRAS	n.s.	8	Unique
ARIH2	n.s.	8	Unique
CDC25A	n.s.	8	Unique
LIMK1	-3.23774	7	Unique
RPS6KA1	-3.06869	7	Unique
SH3KBP1	-2.43665	7	Unique
GBP2	5.72176	7	Unique
WAS	-2.16111	7	Unique
TMEM173	-3.7604	7	Unique
GADD45A	2.9084	7	Unique
SHBG	n.s.	7	Unique
HMGB2	-4.33776	7	Unique
GAB2	2.57077	7	Unique
SOS1	3.91685	7	Unique
NUMA1	-3.56989	7	Unique
IGF1R	-3.10003	7	Unique
RPA1	-4.97603	6	Unique
CSF1R	-10.5261	6	Unique
SET	n.s.	6	Unique
DOK1	-2.25321	6	Unique
MAPK11	n.s.	6	Unique	Tlr4_Core
GSTK1	-2.04417	6	Unique
FOXO1	-4.18174	6	Unique
ANXA7	n.s.	6	Unique
NEDD4L	4.13517	6	Unique
CTNND1	-3.50836	6	Unique
TOLLIP	n.s.	6	Unique	Tlr4_Core
CASP7	6.42544	6	Unique
BCL2L1	n.s.	6	Unique
MAP3K2	-4.40416	6	Unique
SRSF5	n.s.	5	Unique
SNW1	n.s.	5	Unique
LRP1	-2.20094	5	Unique
PTPRO	-5.87098	5	Unique
BID	n.s.	5	Unique
TNRC6B	-3.44009	5	Unique
IFNGR1	-2.5214	5	Unique
PPARA	-2.1262	5	Unique
TAF9	n.s.	5	Unique
STX11	2.3324	5	Unique
UBR5	-5.41801	5	Unique
MGMT	n.s.	5	Unique
TAB1	n.s.	5	Unique	Tlr4_Core
INPPL1	-2.32361	5	Unique
SRRM1	n.s.	5	Unique
MRE11A	-3.17613	5	Unique
IL4R	3.20902	5	Unique
STK39	-3.46206	5	Unique
PLG	n.s.	5	Unique
OPTN	9.65859	5	Unique
ZAP70	n.s.	5	Unique
DHX58	14.1596	5	Unique
PELI1	5.30499	5	Unique
DUSP1	3.58569	5	Unique
BCL2A1	2.69587	5	Unique
DDIT3	n.s.	5	Unique
MAP2K6	n.s.	4	Unique	Tlr4_Core
POLR1D	-3.23989	4	Unique
PIM1	6.8325	4	Unique
FLNA	n.s.	4	Unique
SERPINA1	3.12221	4	Unique
TMEM189-UBE2V1	-2.02689	4	Unique
MAPKAP1	-3.02952	4	Unique
DDX58 :: MAVS :: TMEM173 :: TRAF3 :: TRAF6	n.s.	4	Unique
EIF4B	-2.40865	4	Unique
IL2RG	n.s.	4	Unique
IFIH1	6.98349	4	Unique
BCL2L11	2.70059	4	Unique
VAV3	-2.57965	4	Unique
PMAIP1	10.2032	4	Unique
AHNAK	-5.43783	4	Unique
IFNAR1	n.s.	4	Unique
NBR1	n.s.	4	Unique
HSPB1	n.s.	4	Unique
DDX60	18.1435	4	Unique
ITSN1	n.s.	4	Unique
AES	n.s.	4	Unique
KCNQ1	-2.25245	4	Unique
CAMKK2	n.s.	4	Unique
BATF	50.3921	4	Unique
GADD45B	19.3536	4	Unique
TRAF3IP2	15.8838	4	Unique
EIF2C3	n.s.	4	Unique
RRAS	-9.68171	4	Unique
BATF3	14.4644	4	Unique
RBPJ	-3.79987	4	Unique
SAR1A	3.70113	4	Unique
H2AFY	-7.88754	4	Unique
RNF10	n.s.	4	Unique
POLD1	-2.74151	4	Unique
TAF1B	2.05741	4	Unique
BACH1	2.38063	4	Unique
WTAP	2.96802	3	Unique
MYCN	-3.73546	3	Unique
MKNK2	-4.01504	3	Unique
FLNB	-2.55624	3	Unique
PKN1	n.s.	3	Unique
PFN2	n.s.	3	Unique
LAT2	-3.58806	3	Unique
MXD1	2.87842	3	Unique
HES1	19.8131	3	Unique
RLIM	2.03741	3	Unique
ABL2	4.70631	3	Unique
BAZ1B	n.s.	3	Unique
ISG15	33.734	3	Unique
STX8	-2.89847	3	Unique
IL13RA1	-8.11516	3	Unique
ZDHHC3	-2.01057	3	Unique
WDR61	-2.3957	3	Unique
CORO1A	-8.11484	3	Unique
LRMP	-4.61823	3	Unique
XRN2	n.s.	3	Unique
FEZ1	12.8241	3	Unique
DUSP6	-2.00389	3	Unique
ZBTB3	-2.05649	3	Unique
FHOD1	-5.26593	3	Unique
TGFBR2	-8.06017	3	Unique
MAPK12	n.s.	3	Unique	Tlr4_Core
ZNF24	n.s.	3	Unique
SERPINE1	-9.1563	3	Unique
ERP29	-2.26229	3	Unique
GCH1	4.73495	3	Unique
HSPE1	n.s.	3	Unique
SUN2	-3.70371	3	Unique
WNK4	n.s.	2	Unique
RPLP1	n.s.	2	Unique
ECH1	-4.14346	2	Unique
CDKN1C	-11.7198	2	Unique
IL7	5.85237	2	Unique
SMYD2	-4.168	2	Unique
MARCKS	2.25515	2	Unique
ADORA3	-12.0314	2	Unique
HEATR3	-3.39033	2	Unique
ABCA1	3.92912	2	Unique
TTC3	-3.64778	2	Unique
DOCK2	-3.05505	2	Unique
CCL7	42.9079	2	Unique
CALM2	6.35424	2	Unique
TAF6L	-2.22496	2	Unique
UBE2L6	8.45386	2	Unique
MAP1LC3A	6.61878	2	Unique
PTPN2	5.86253	2	Unique
SNAPIN	n.s.	2	Unique
SCAMP2	-2.73312	2	Unique
GMPPB	2.92233	2	Unique
CDK5	-3.79428	2	Unique
CDC25B	n.s.	2	Unique
RAP2A	n.s.	2	Unique
UNC93B1	2.40609	2	Unique
LSM10	-3.83891	2	Unique
CREM	3.53246	2	Unique
SIVA1	-2.76529	2	Unique
FNTB	-2.13144	2	Unique
PHF19	-2.62552	2	Unique
FOXP1	4.10923	2	Unique
USP18	85.8917	2	Unique
PLOD1	-4.80969	2	Unique
PQBP1	n.s.	2	Unique
RASAL3	-2.51364	2	Unique
PI4K2B	7.48783	2	Unique
C5orf25	-2.42712	2	Unique
WDR91	-2.89858	2	Unique
DOCK8	-5.0554	2	Unique
C9orf78	-2.58548	2	Unique
NOP56	n.s.	2	Unique
CEP192	-3.46341	2	Unique
ESYT1	-3.31451	2	Unique
DDX46	-2.33116	2	Unique
SLC12A2	-3.18119	2	Unique
EXOSC4	n.s.	2	Unique
RTN1	-17.6404	2	Unique
SMS	4.34069	2	Unique
RAP1GAP2	-3.6608	2	Unique
TNIP3	232.847	2	Unique
TMEM189-UBE2V1 :: TRAF6 :: UBE2N	n.s.	2	Unique
RAP1GDS1	-2.1003	2	Unique
ADAP2	-8.018	2	Unique
KCNE3	-13.8029	2	Unique
APLP1	n.s.	2	Unique
VAMP8	-5.36318	2	Unique
THAP11	-2.58206	2	Unique
ACSL4	2.68873	2	Unique
TCF20	n.s.	2	Unique
ITGAM	-5.07652	2	Unique
DUSP4	19.7559	2	Unique
ATP2B4	-5.14665	2	Unique
ASGR1	-23.1702	2	Unique
CDK10	-2.06033	2	Unique
ISG20	34.9777	2	Unique
STK25	-2.35749	2	Unique
MMP14	11.2479	2	Unique
PLEKHF2	2.41073	2	Unique
GK	3.59072	2	Unique
SORD	-6.31793	2	Unique
SPATS2L	13.5888	2	Unique
CXCR4	-4.60675	2	Unique
ARHGAP9	-8.41103	2	Unique
PDHB	-3.02203	2	Unique
ZNF217	-2.99455	2	Unique
NLRP12	-12.3955	2	Unique
CARD9	-5.90206	2	Unique
CD101	-16.1701	1	Unique
KARS	n.s.	1	Unique
LRRK2	-16.5793	1	Unique
TFEB	-5.78318	1	Unique
SLC16A5	-4.68915	1	Unique
REPS2	-4.61038	1	Unique
PPP1R15B	2.03973	1	Unique
FUCA1	-62.9292	1	Unique
ATG16L2	-4.52567	1	Unique
DUSP7	-2.95247	1	Unique
UBE4B	-2.28572	1	Unique
ZBED5	-2.93583	1	Unique
C12orf10	-3.05407	1	Unique
N4BP1	4.292	1	Unique
RASSF2	-5.20177	1	Unique
DNAJC3	4.63436	1	Unique
TIPARP	2.35863	1	Unique
ANAPC16	-3.2868	1	Unique
METTL7A	-11.5134	1	Unique
MT1G	4.6701	1	Unique
RAP2B	-7.61903	1	Unique
ANTXR2	3.48475	1	Unique
ESYT2	-2.82184	1	Unique
TNFRSF21	104.2	1	Unique
TRDMT1	n.s.	1	Unique
EML4	2.35156	1	Unique
SNN	2.37233	1	Unique
NCKIPSD	-3.52096	1	Unique
DNER	3.48731	1	Unique
RBM17	4.09166	1	Unique
SNX24	-5.10244	1	Unique
NME3	-2.4971	1	Unique
LSS	9.08109	1	Unique
WARS	5.70391	1	Unique
EPB42	n.s.	1	Unique
PDK3	-4.38286	1	Unique
ENDOG	-2.5546	1	Unique
ACPP	2.61437	1	Unique
PREP	-2.25346	1	Unique
NT5DC2	-11.7278	1	Unique
MT2A	18.6349	1	Unique
ARHGAP30	-2.9084	1	Unique
CST6	-11.2424	1	Unique
LRP12	3.02513	1	Unique
HSPA13	3.2121	1	Unique
MST4	4.53476	1	Unique
CLTB	-2.3287	1	Unique
LIMD1	-7.74038	1	Unique
C3orf17	-2.19521	1	Unique
SEL1L3	-2.93821	1	Unique
UTRN	-10.7482	1	Unique
RAD23A	n.s.	1	Unique
PPIP5K2	-3.36491	1	Unique
CAMK1D	-3.10375	1	Unique
SGSM2	-2.70388	1	Unique
MT1F	5.48198	1	Unique
DPY30	-3.52997	1	Unique
NAV1	-4.10118	1	Unique
RCC2	-3.57099	1	Unique
ABTB2	8.13204	1	Unique
HTRA1	-11.0558	1	Unique
RSRC1	-2.45408	1	Unique
FRAT2	-5.72241	1	Unique
OAS2	18.2216	1	Unique
MAP4K4	4.02385	1	Unique
GPX7	-3.89454	1	Unique
DNAJC4	-2.86831	1	Unique
LAMTOR1	n.s.	1	Unique
ACP5	-19.9547	1	Unique
SERPINB2	14.3264	1	Unique
TRIOBP	-4.06799	1	Unique
FAM65B	7.36883	1	Unique
PDGFA	4.88465	1	Unique
AP2S1	-2.73558	1	Unique
ACBD6	-2.383	1	Unique
PHYHIP	n.s.	1	Unique
PTP4A2	-2.06383	1	Unique
MTCP1	-2.17778	1	Unique
IL18R1	6.06387	1	Unique
CASP5	8.22763	1	Unique
CCL5	6.4236	1	Unique
LIMK2	8.42988	1	Unique
ALOX5	-2.89051	1	Unique
CCL2	25.6149	1	Unique
TARSL2	-2.19834	1	Unique
HP1BP3	-2.07506	1	Unique
AREGB	14.9039	1	Unique
CDC42EP3	2.37932	1	Unique
AREG	14.9039	1	Unique
MAN1A2	-3.07985	1	Unique
STS	-3.25978	1	Unique
TANC2	-9.01931	1	Unique
PHF11	3.88414	1	Unique
COPB1	n.s.	1	Unique
SLC12A6	-2.32667	1	Unique
PRKCH	8.524	1	Unique
PPP3CC	2.22539	1	Unique
TGFA	12.369	1	Unique
USP43	2.02661	1	Unique
STX12	2.74186	1	Unique
LSM4	-4.74729	1	Unique
TLR5	-4.20417	1	Unique
ATRN	-3.47143	1	Unique
MAPK14	-2.17019	66	Both	Tlr4_Core
HDAC1	-2.09808	40	Both
TRAF6	n.s.	37	Both	Tlr4_Core
SMAD3	-2.95083	36	Both
NFKB1	3.67967	32	Both	Tlr4_Core
MAPK1	-3.52585	30	Both	Tlr4_Core
EGFR	n.s.	30	Both
NR3C1	2.07916	24	Both
CASP8	-4.30786	23	Both
RXRA	-3.34907	21	Both
NFKBIA	2.27241	20	Both	Tlr4_Core
CALM1	6.35424	20	Both
TBK1	2.26179	19	Both	Tlr4_Core
MAP3K3	-6.79378	19	Both
GSK3B	n.s.	19	Both
YY1	-2.48236	17	Both
VAV1	6.40923	16	Both
MAPK3	n.s.	16	Both	Tlr4_Core
CALM3	6.35424	16	Both
SP1	n.s.	16	Both
ARRB1	-6.03382	16	Both
STAT1	6.65175	16	Both	Tlr4_Core
EZH2	2.82711	15	Both
CSNK2B	n.s.	15	Both
IL7R	32.7409	14	Both
UBE2I	n.s.	14	Both
PCNA	n.s.	14	Both
RAF1	n.s.	13	Both
SUMO2	n.s.	12	Both
TNFAIP3	3.6642	12	Both
GTF2I	-4.43241	11	Both
SMARCA2	-3.97028	11	Both
IRAK2	3.07849	11	Both
SMAD1	2.99319	11	Both
CFLAR	4.24694	10	Both
TSC22D3	-3.52936	10	Both
CASP2	-2.63253	9	Both
LCP2	3.03206	9	Both
MME	n.s.	8	Both
MAP3K4	12.7339	8	Both
TYK2	-2.3502	8	Both
INPP5D	-3.14853	8	Both
MEF2C	-19.1538	7	Both
MAPKAPK3	-4.26894	7	Both
TNIP1	2.18056	6	Both
FHL3	-3.65213	6	Both
ITGB2	-2.58175	6	Both
MAP2K4	n.s.	6	Both	Tlr4_Core
PPP1CA	n.s.	6	Both
NUP214	-4.8124	6	Both
SMAD7	n.s.	6	Both
BCL6	2.28184	5	Both
HIVEP1	4.58752	5	Both
NLRP1	-3.53605	5	Both
CTBP2	-2.01985	5	Both
LDB1	-2.30877	5	Both
COPS6	n.s.	5	Both
DOK2	-5.98734	5	Both
NEDD9	-3.92746	5	Both
DLG4	-2.69435	5	Both
PELI2	-5.3321	4	Both
PSMA6	2.5809	4	Both
RHOU	8.01853	4	Both
PDE4DIP	5.07472	4	Both
UBE2V1	-2.02689	3	Both
NOXA1	n.s.	3	Both
RASSF1	-3.12486	3	Both
CASP4	2.57826	3	Both
TKT	-4.24393	3	Both
PLCB2	n.s.	3	Both
IL1B	3.11785	3	Both
GLB1	-3.35352	3	Both
ARHGDIB	-2.14351	3	Both
TFRC	7.33947	3	Both
MERTK	-6.1965	3	Both
SEC11A	-2.44507	3	Both
PYCARD	-4.59018	3	Both
ETS2	7.6104	3	Both
WIPF1	-3.84167	2	Both
PPM1A	n.s.	2	Both
CTAGE5	-2.68003	2	Both
MBP	-7.21039	2	Both
ATPIF1	-3.03935	2	Both
BRCC3	-2.94578	2	Both
ACAT2	2.75342	2	Both
APBB1IP	-11.9858	2	Both
PLD1	5.57084	2	Both
STAT4	112.403	2	Both
EIF2C1	-11.5475	2	Both
CDIPT	-4.15925	2	Both
CELF2	-3.67765	1	Both
RIN2	21.4338	1	Both
SH2D3A	13.1644	1	Both
IL6	145.914	1	Both
PTGS2	26.7124	1	Both
CCL18	8.70662	1	Both
