# Supplementary material for: A Systems Biology Approach to the Analysis of Subset-Specific Responses to Lipopolysaccharide in Dendritic Cells
Source: PLoS One. 2014 Jun 20;9(6):e100613. doi: 10.1371/journal.pone.0100613 (PMC4065045; doi:10.1371/journal.pone.0100613)
Supplement: Table S18 — Full node lists and corresponding network characteristics for the subnetwork of LPS-responsive genes in cord blood neutrophils. (XLSX) [file pone.0100613.s023.xlsx]

## Sheet: TableS18
Gene	Fold Change (n.s. = not significant)	Hub Degree	Unique to Cord-Blood Neutrophils	Tlr4 Core
TP53	n.s.	33	Unique
EP300	n.s.	28	Unique
JUN	n.s.	26	Unique	Tlr4_Core
MYC	n.s.	25	Unique
HLA-B	n.s.	24	Unique
ESR1	n.s.	20	Unique
STAT3	n.s.	19	Unique
RIPK2	6.57164	19	Unique
NCK1	-3.83635	18	Unique
HDAC4	n.s.	18	Unique
TNFRSF1A	n.s.	16	Unique
AR	n.s.	16	Unique
FOS	n.s.	14	Unique	Tlr4_Core
PLCG2	-2.34878	14	Unique
PXN	-3.1791	14	Unique
TRAF1	24.7958	14	Unique
PIN1	-3.00799	14	Unique
CASP1	2.32641	13	Unique
CEBPB	n.s.	13	Unique
GSN	-2.15813	13	Unique
TICAM1	6.42986	13	Unique	Tlr4_Core
BTK	-2.10555	12	Unique
NCOA1	-2.45594	12	Unique
SFPQ	n.s.	12	Unique
MAP3K1	-2.95856	11	Unique
PIK3CA	-2.28511	11	Unique
SOCS3	7.39626	11	Unique
ARRB2	n.s.	11	Unique
LCK	n.s.	10	Unique
ZMYND11	n.s.	10	Unique
TRAF3	2.1937	10	Unique	Tlr4_Core
RASA1	-2.7477	9	Unique
HNRNPM	-2.69023	9	Unique
MED14	-2.38589	9	Unique
TNIK	n.s.	9	Unique
TANK	2.79689	9	Unique	Tlr4_Core
SHC1	n.s.	9	Unique
APP	n.s.	9	Unique
SREBF2	n.s.	9	Unique
PSMD4	2.08882	9	Unique
SREBF1	n.s.	9	Unique
YWHAG	-2.26534	9	Unique
BIRC3	5.76753	8	Unique
TRIM27	-2.73579	8	Unique
ATG5	-3.4455	8	Unique
CDK2	2.28345	8	Unique
GATA1	n.s.	8	Unique
APC	-2.83467	8	Unique
FHL2	n.s.	8	Unique
TUBB6	2.0371	8	Unique
RPS6KA2	-2.23202	7	Unique
RUNX2	-4.68865	7	Unique
RNF4	-2.51107	7	Unique
HNF4A	n.s.	7	Unique
PSEN1	2.00882	7	Unique
FN1	n.s.	7	Unique
ALK	n.s.	6	Unique
RYK	n.s.	6	Unique
PCMT1	-2.64536	6	Unique
RPS6KA5	-8.97323	6	Unique
CBX5	2.45556	6	Unique
ARAF	n.s.	6	Unique
UBE2K	-3.09182	6	Unique
MED25	-3.95038	6	Unique
LMO4	-4.37436	6	Unique
NUP153	-2.19675	6	Unique
GLUL	-2.52876	5	Unique
VDR	n.s.	5	Unique
BCR	-2.73209	5	Unique
UBE2E1	2.66683	5	Unique
TMED7	-5.01572	5	Unique
NOVA1	n.s.	5	Unique
EPOR	-3.75333	5	Unique
EIF4ENIF1	-2.0253	5	Unique
PRKCB	-2.69339	5	Unique
IRAK3	3.61377	5	Unique
CAV1	n.s.	5	Unique
SOD2	22.6242	5	Unique
PRAM1	-5.44017	5	Unique
BLNK	n.s.	5	Unique
TOB1	-3.5943	5	Unique
RIPK3	-3.01075	5	Unique
GAB1	-6.44428	5	Unique
CACYBP	-2.79191	4	Unique
CTSD	n.s.	4	Unique
PTAFR	2.16115	4	Unique
TAF4	-4.98653	4	Unique
DPF2	-2.36154	4	Unique
EPS15	-2.0983	4	Unique
FES	-4.02543	4	Unique
ID2	n.s.	4	Unique
MLH1	2.72249	4	Unique
CEBPD	-3.0318	4	Unique
CIITA	n.s.	4	Unique
TNIP2	2.05943	4	Unique
HIPK1	-2.06048	4	Unique
MBD4	-2.47519	4	Unique
NBN	4.16664	4	Unique
SNX6	-2.10782	4	Unique
ZEB2	2.94129	4	Unique
SAP130	-3.10078	4	Unique
BTG3 :: C2orf29 :: CAPZA2 :: CNOT10 :: CNOT1 :: CNOT2 :: CNOT3 :: CNOT6L :: CNOT6 :: CNOT7 :: CNOT8 :: Cnot3 :: FHL2 :: RAVER1 :: RNF219 :: RQCD1 :: TNKS1BP1 :: TOB2	n.s.	4	Unique
KCTD12	-8.3541	4	Unique
ARNTL	-2.04667	4	Unique
NFKBIE	2.31223	4	Unique	Tlr4_Core
CD44	3.82246	4	Unique
CARD8	-2.56238	4	Unique
XBP1	9.76052	4	Unique
VPS35	-2.7602	3	Unique
CTCF	-3.12903	3	Unique
NUDT21	-2.28649	3	Unique
TICAM2	-5.01572	3	Unique	Tlr4_Core
KLHL12	-2.00104	3	Unique
GXYLT1	-2.9832	3	Unique
HIC1	-2.60547	3	Unique
CMTM3	-2.3334	3	Unique
PRKCE	n.s.	3	Unique
ZNF148	-3.47987	3	Unique
CNOT10	-2.27074	3	Unique
PACSIN3	n.s.	3	Unique
NLRP3	12.1442	3	Unique
SPRY2	n.s.	3	Unique
VTA1	-2.00299	3	Unique
ADAP1	-2.04667	3	Unique
CARD16	3.04305	3	Unique
LBR	-3.89838	3	Unique
KLF13	-3.85865	3	Unique
ADAM17	2.40975	3	Unique
TSN	-2.35643	3	Unique
AKT2	-2.01872	3	Unique
TPM1	-2.28805	3	Unique
ADAM15	n.s.	3	Unique
FHL1	n.s.	3	Unique
MTPN	n.s.	3	Unique
DUSP16	12.9803	3	Unique
RNF114	-2.49457	3	Unique
RCOR1	-2.27041	3	Unique
CNOT6L	-2.99004	3	Unique
GNPAT	-2.37836	2	Unique
HIGD1A	-2.06341	2	Unique
CBFB	-2.5459	2	Unique
TNK2	-2.08255	2	Unique
RRM2B	-2.49903	2	Unique
EIF4E2	-2.72934	2	Unique
USP39	-2.64123	2	Unique
ROCK2	-2.70153	2	Unique
CCL4	5.05286	2	Unique
WASF2	-3.61678	2	Unique
SLC9A3R1	-3.1293	2	Unique
CRP	n.s.	2	Unique
NFKBIZ	13.4415	2	Unique
SNX1	-2.36525	2	Unique
RNF7	-2.45835	2	Unique
GTF2E2	-2.1566	2	Unique
PDLIM2	-3.3561	2	Unique
GATAD2B	-2.65503	2	Unique
SETD2	-2.85221	2	Unique
MYO5A	-5.71107	2	Unique
SERPINB9	2.59215	2	Unique
NQO2	-2.8569	2	Unique
RPS6KA3	n.s.	2	Unique
SMARCD2	-2.37923	2	Unique
Cry1	n.s.	2	Unique
CCL20	124.892	2	Unique
FLI1	-4.03907	2	Unique
DNAJA2	-3.06891	2	Unique
CSDA	n.s.	2	Unique
GORASP2	n.s.	2	Unique
AKAP8	-2.41216	2	Unique
SLC40A1	-3.05922	2	Unique
UBTF	n.s.	2	Unique
CCL3	4.21564	2	Unique
AR :: KDM1A :: PKN1 :: PRKCB	n.s.	2	Unique
EZH1	-2.08138	2	Unique
DCC	n.s.	2	Unique
ICAM1	4.91481	2	Unique
NSFL1C	-3.74141	2	Unique
MYCBP	-2.70947	2	Unique
HERC1	-2.01504	2	Unique
SENP6	-3.6896	2	Unique
USP33	-2.44427	2	Unique
CAPN2	n.s.	2	Unique
ATP5C1	-2.33591	2	Unique
BAG4	-3.26243	2	Unique
HSF1	n.s.	2	Unique
DSTYK	-2.30575	2	Unique
SEC23A	-2.39204	2	Unique
TNFRSF25	n.s.	2	Unique
ENAH	n.s.	2	Unique
JUN :: NFATC2 :: TAF4	n.s.	2	Unique
TRIP10	8.1121	2	Unique
RAB21	3.65824	1	Unique
MTIF3	-3.49528	1	Unique
ZNF652	-8.99256	1	Unique
LIN7A	-2.83353	1	Unique
UBR2	-4.17076	1	Unique
TXNDC17	-2.5053	1	Unique
EPHA4	-3.48252	1	Unique
ATG7	2.62573	1	Unique
XPC	-2.97958	1	Unique
RNF38	-3.01391	1	Unique
MKLN1	-2.62101	1	Unique
ETF1	2.73922	1	Unique
TAX1BP3	-6.28387	1	Unique
EREG	26.9706	1	Unique
SNCG	n.s.	1	Unique
PHKA2	-2.19381	1	Unique
CD48	3.09904	1	Unique
CLPP	-2.56279	1	Unique
DGKZ	-2.71962	1	Unique
ZNF467	-3.10545	1	Unique
MTF1	5.24218	1	Unique
IL1A	55.4833	1	Unique
OLIG1	5.92736	1	Unique
CREB5	-7.86083	1	Unique
BCORL1	-2.62563	1	Unique
ARL3	-3.90321	1	Unique
IL10RA	2.7533	1	Unique
TADA2B	-2.33252	1	Unique
CDK13	-2.32338	1	Unique
PROC	-3.22421	1	Unique
TWF2	-2.92867	1	Unique
C20orf43	2.20696	1	Unique
BRD3	-3.99202	1	Unique
TP53INP1	-2.49503	1	Unique
ZNF398	-6.63019	1	Unique
JDP2	-4.58544	1	Unique
FBXL3	-2.02794	1	Unique
CCDC97	-2.17006	1	Unique
INSIG1	3.41527	1	Unique
TGFBI	-17.6394	1	Unique
SSR1	-2.12745	1	Unique
PRKAA1	-2.19908	1	Unique
ANP32B	-2.18265	1	Unique
COX5B	-2.10723	1	Unique
ARHGEF6	-2.73611	1	Unique
ADSS	-8.95265	1	Unique
BRI3BP	-6.02241	1	Unique
DUSP5	13.6581	1	Unique
PLEK	2.97425	1	Unique
BTG3	10.2382	1	Unique
MYO18A	-2.77015	1	Unique
INPP4A	-4.84145	1	Unique
MAPK1	-3.38968	78	Both	Tlr4_Core
TRAF6	n.s.	45	Both	Tlr4_Core
HDAC1	-2.15622	43	Both
SMAD3	2.79132	42	Both
SP1	-2.45672	31	Both
NFKB1	5.27631	29	Both	Tlr4_Core
GSK3B	-2.72425	26	Both
EGFR	n.s.	24	Both
UBE2I	-2.02915	22	Both
CASP8	-2.65815	20	Both
NR3C1	-2.56139	20	Both
CALM3	-2.2634	18	Both
ARRB1	-2.29033	18	Both
SMARCA2	-4.28144	17	Both
YY1	-3.35464	15	Both
MAPK14	n.s.	15	Both	Tlr4_Core
RAF1	n.s.	14	Both
TBK1	2.83466	13	Both	Tlr4_Core
SUMO2	n.s.	12	Both
SMAD1	n.s.	12	Both
NFKBIA	2.4522	12	Both	Tlr4_Core
TNFAIP3	3.29419	11	Both
EZH2	2.76323	11	Both
CFLAR	4.22856	10	Both
VAV1	n.s.	10	Both
PPP1CA	-3.02209	10	Both
CSNK2B	n.s.	10	Both
RXRA	n.s.	10	Both
PCNA	-2.63719	9	Both
CALM1	-2.2634	8	Both
MAP3K3	-4.68982	8	Both
INPP5D	-3.84933	8	Both
IRAK2	2.94496	8	Both
MAPK3	n.s.	8	Both	Tlr4_Core
LCP2	2.60255	8	Both
TSC22D3	-2.1925	7	Both
COPS6	-2.69156	7	Both
MAP2K4	-2.52015	7	Both	Tlr4_Core
NEDD9	2.1604	7	Both
STAT1	n.s.	7	Both	Tlr4_Core
IL7R	n.s.	7	Both
BCL6	2.66239	6	Both
HIVEP1	2.76383	6	Both
CASP4	2.18042	6	Both
CTBP2	-2.2256	6	Both
DOK2	-2.47717	6	Both
LDB1	-2.43567	5	Both
MME	-4.35701	5	Both
TNIP1	3.48525	5	Both
GTF2I	n.s.	5	Both
ETS2	5.75606	5	Both
NUP214	-4.01826	5	Both
CASP2	-3.25367	5	Both
FHL3	-2.11995	5	Both
PSMA6	2.21795	5	Both
PPM1A	-2.65797	4	Both
MEF2C	-16.7567	4	Both
PYCARD	-4.92932	4	Both
ACAT2	3.32782	4	Both
MAPKAPK3	-2.69105	3	Both
MAP3K4	8.15137	3	Both
TFRC	3.92157	3	Both
ITGB2	-2.21353	3	Both
STAT4	5.48512	3	Both
PELI2	-2.38896	3	Both
NLRP1	-2.55245	3	Both
APBB1IP	-2.56392	3	Both
PDE4DIP	4.51688	3	Both
SMAD7	-2.52241	3	Both
TYK2	-2.1073	3	Both
SEC11A	-2.50385	3	Both
TKT	-4.10491	2	Both
MERTK	-3.11317	2	Both
ARHGDIB	-2.1745	2	Both
MBP	n.s.	2	Both
GLB1	-3.56587	2	Both
IL1B	8.96467	2	Both
DLG4	n.s.	2	Both
PLCB2	-2.3734	2	Both
NOXA1	n.s.	2	Both
RHOU	6.53927	2	Both
ATPIF1	-2.39441	2	Both
PTGS2	6.21544	2	Both
WIPF1	-2.08609	2	Both
UBE2V1	-3.87678	1	Both
CCL18	5.60072	1	Both
CELF2	-3.36664	1	Both
EIF2C1	-2.962	1	Both
SH2D3A	6.32655	1	Both
PLD1	3.45086	1	Both
BRCC3	-2.47256	1	Both
CDIPT	-3.54065	1	Both
RASSF1	-2.46233	1	Both
CTAGE5	-5.9363	1	Both
RIN2	20.3425	1	Both
IL6	268.457	1	Both
